# Supplementary material for: Circadian Regulation of Alternative Splicing of Drought-Associated CIPK Genes in Dendrobium catenatum (Orchidaceae)
Source: Int J Mol Sci. 2019 Feb 5;20(3):688. doi: 10.3390/ijms20030688 (PMC6386984; doi:10.3390/ijms20030688)
Supplement: Supplementary file 1 [file ijms-20-00688-s001.zip]

Archive with 34 entries (31 files):
- supplementary file v2/
- supplementary file v2/.DS_Store
- __MACOSX/
- __MACOSX/supplementary file v2/
- __MACOSX/supplementary file v2/._.DS_Store
- supplementary file v2/Figure 1.jpg
- supplementary file v2/Figure 2.jpg
- supplementary file v2/Figure 3.jpg
- supplementary file v2/Figure 4.tif
- supplementary file v2/Figure 5.tif
- supplementary file v2/Figure 6.tif
- __MACOSX/supplementary file v2/._Figure 6.tif
- supplementary file v2/Figure 7.tif
- supplementary file v2/Figure 8.jpg
- supplementary file v2/Figure 9.tif
- __MACOSX/supplementary file v2/._Figure 9.tif
- supplementary file v2/File_S1.fa
- __MACOSX/supplementary file v2/._File_S1.fa
- supplementary file v2/Table 1.xlsx
- __MACOSX/supplementary file v2/._Table 1.xlsx
- supplementary file v2/Table 2.xlsx
- __MACOSX/supplementary file v2/._Table 2.xlsx
- supplementary file v2/Table S1.xlsx
- __MACOSX/supplementary file v2/._Table S1.xlsx
- supplementary file v2/Table S2.xlsx
- __MACOSX/supplementary file v2/._Table S2.xlsx
- supplementary file v2/Table S3 revise.xlsx
- __MACOSX/supplementary file v2/._Table S3 revise.xlsx
- supplementary file v2/Table S4 revise.xlsx
- __MACOSX/supplementary file v2/._Table S4 revise.xlsx
- supplementary file v2/Table S5 revise.xlsx
- __MACOSX/supplementary file v2/._Table S5 revise.xlsx
- supplementary file v2/Table S6 revise.xlsx
- __MACOSX/supplementary file v2/._Table S6 revise.xlsx
