# Supplementary material for: Circadian Regulation of Alternative Splicing of Drought-Associated CIPK Genes in Dendrobium catenatum (Orchidaceae)
Source: Int J Mol Sci. 2019 Feb 5;20(3):688. doi: 10.3390/ijms20030688 (PMC6386984; doi:10.3390/ijms20030688)
Supplement: Supplementary file 1 [file ijms-20-00688-s001.zip › supplementary file v2/File_S1.fa]

>Dca025565.1 Dca025565 transcript1
ATGAACTCGAGCGGGAAAATTAAGGTGGGGAGGTACGAATTGGGGAGAATGTTGGGGGAGGGGTCTTTCGCAAAGGTCAAGTTCGCGAAGAACGTGGAGACGGGTGAGAATGTGGCTATAAAGATTCTTGATAAGGAAAATGTCCTACGGCACAAAATGATCGGCCAGATCAAACGCGAGATTTCAACAATGAAGCTGATTAAGCACCCAAATGTTATACGCATGTTTGAGGTGATGGCAAGCAAGACAAAGATATATATTGTATTGGAGTTTGTGACGGGTGGTGAACTTTTTGATAAAATTGCAACCTGGGGAAGGATGAAGGAGGATGAAGCAAGGAAGTATTTTCAACAGCTAATCAATGCTGTGGATTATTGTCATAGCAGGGGTGTCTATCATAGAGACCTGAAGCCAGAGAATCTGTTGTTGGATTCTAATGGGGTCCTCAAAGTCTCAGACTTTGGACTAAGTGCCCTACCTCAGCAAGTTCGAGATGATGGCCTGTTGCACACAACATGCGGAACACCAAACTATGTCGCTCCAGAGGTGATTAACAACAAGGGTTATGATGGAGCCAAGGCAGATCTTTGGTCGTGTGGTGTGATTCTTTTTGTCCTCATGGCGGGTTATTTACCTTTTGAAGATTCCAACCTTATGTCCCTATACAAAAAGATCTTCAAAGCGGATTTCAGTTGTCCTTCTTGGTTCTCCACCAGTGCAAAGAAACTTATCAAAAGAATTTTGGATCCCAATCCTCAAACTAGAATAACAATTGCAGAAGTCATAGAAAATGAATGGTTTAAGAAAGGATATCAAGCCCCAAGTTTTGAAACGGCAGATATTAGCCTCGATGATGTGAATGCCATTTTCAATGAATCAGGGGAGCCACAAAATCTTGTTGTTGAGCATAGGGAAGAAAGACCTGCTCTGATGAATGCATTTGAGCTTATTTCTACATCCCAGGGTTTGAATCTTGGCACCTTGTTTGAGAAGCAGATGGGATTTGTTAAAAAGGAGACAAGATTTGCATCAAAAGCACCTGCGGCAGAAATACTTTCAAAAATTGAGGAAGCAGCCAAACCATTGGGATTTAACATTGAGAAGCGAAAATATAAGTTGAAGTTGCAAGGTGAAAAATGTGGAAGAAAAGGTCCTTTAGCCATTGCAACAGAGGTTTTTGAAGTTGCACCATCTTTGAACATGGTGGAGCTCCGCAAGGCAAATGGTGACACTCTCGAATTTCACAAGTTCTACAATAACATTTCAGTAGGCCTCAAAGATATAGTCTGGCATACAGCGAGAGAAGAGGAGCAGGCTAAAGTCCATTAG
>Dca016061.1 Dca016061 transcript5
ATGAGTGTACAAAAGGCGAAGCGTCAAGTAGGTAAATACGAGCTCGGCCAAACAATTGGCATAGGAACGTTTGCAAAAGTGAGGCTTGCAAGGAACTTGGACACGGGAGAACATGTTGCAATAAAGATACTTTTAAAGGAGAAGGTTCTAAAGCATAAATTGCCTGAGCAGATTATGCGGGAAATTGCTACCATGAAGTTAATAAAGCATCCAAATGTTATCCGACTGCTAGAGGTAATGGGCAGCAAATCAAAGATCTTCATCGTTCTTGAATATGCTACTGGTGGAGAGCTGTTTAATAATATTGTTAATCATGGAAGAATGGGAGAAGTTGAAGCAAGGAGATATTTTCATCAATTGATTTATGCTATTGATTTTTGCCACAGCAGGGGTGTCTACCACAGGGACTTAAAACTGGAAAATCTGTTAGTTGATGCATCTGGCAACCTCAAAGTTTCTGACTTTGGCTTTAGTGCACTTCATCAACAACTTAGGGATGATGGCTTGCTTCACACTACGTGCGGAACTCCAAATTATGTACCTCCTGAGGTTCTTAAAAATAGAGGCTATGATGGAGCTCCTGCTGATCTGTGGTCATGTGGGGTTATCCTGTTTACATTACTTGCGGGATACTTACCTTTTGATGATCATAACAGCATAAATTTGTACAAGAAGATAGCAACTGCTAACTTCACATTCCCTTCTTGGTTTTCTTTTGGCATCAAGAAATTGTTGACAAGAATTCTAGATCCTAATCCAGTGACGAGGATGACTATCTCTGAAATATTGGAGGATGAATGGTTTAGAAATGGCGACAACCCTCCTGTTTTTGATGGAACGTATGAAACAAGTTTGGATGATGATCATGCTGCTTTCAAGGTCTCGCAAGATCACCAAATGATGGGGAAGGAAGAACAACCAGCAGCACTGAATGCATTTGAGCTTATAGGCTTGTCAAAGGGCCTAAATCTTGGTAGCTTGTTCAATATAGAACAGGAATTCAAGAGAGAAACTAGGTTTACATCAACATGTTCTGCCAATGAAATCATCAGAAAGATTGAAGAAGCTACAAAGCCTCTTGGATATGACATTCACAAGAAGAACTACAAGATGATGCTTCGAAATATAAAAGCAGGAAGGAAGGGAAATCTCAATGTTTCTGCCGAGGCAGGTATTTCAAGTGGCCCCCTCGTTGCATATGGTTGA
>MSTRG.2248.3 Dca016061 transcript3
CGCTTGGGTGTTGCCAAACGATACTGAGCCTGGTTACGAAACAAGGAGACCACCTTCCCTATTTCACCCATCTATTCATGCACAATGTTGGCTTTGAACAAACTTGTTCTGCATCTTCCTCTTCATTCTTTTCCCCGCCCTTGGTTTCTTCCCATTTGCATTCTGAAAGAGCTGGGAAGAGATGAAAGCCTCTACTTTGCTTAAGAAGTTGACTAGCAAGATGAGTGTACAAAAGGCGAAGCGTCAAGTAGGTAAATACGAGCTCGGCCAAACAATTGGCATAGGAACGTTTGCAAAAGTGAGGCTTGCAAGGAACTTGGACACGGGAGAACATGTTGCAATAAAGATACTTTTAAAGGAGAAGGTTCTAAAGCATAAATTGCCTGAGCAGATTATGCGGGAAATTGCTACCATGAAGTTAATAAAGCATCCAAATGTTATCCGACTGCTAGAGGTAATGGGCAGCAAATCAAAGATCTTCATCGTTCTTGAATATGCTACTGGTGGAGAGCTGTTTAATAATATTGTTAATCATGGAAGAATGGGAGAAGTTGAAGCAAGGAGATATTTTCATCAATTGATTTATGCTATTGATTTTTGCCACAGCAGGGGTGTCTACCACAGGGACTTAAAACTGGAAAATCTGTTAGTTGATGCATCTGGCAACCTCAAAGTTTCTGACTTTGGCTTTAGTGCACTTCATCAACAACTTAGGGATGATGGCTTGCTTCACACTACGTGCGGAACTCCAAATTATGTACCTCCTGAGGTTCTTAAAAATAGAGGCTATGATGGAGCTCCTGCTGATCTGTGGTCATGTGGGGTTATCCTGTTTACATTACTTGCGGGATACTTACCTTTTGATGATCATAACAGCATAAATTTGTACAAGAAGATAGCAACTGCTAACTTCACATTCCCTTCTTGGTTTTCTTTTGGCATCAAGAAATTGTTGACAAGAATTCTAGATCCTAATCCAGTGACGAGGATGACTATCTCTGAAATATTGGAGGATGAATGGTTTAGAAATGGCGACAACCCTCCTGTTTTTGATGGAACGTATGAAACAAGTTTGGATGATGATCATGCTGCTTTCAAGGTCTCGCAAGATCACCAAATGATGGGGAAGGAAGAACAACCAGCAGCACTGAATGCATTTGAGCTTATAGGCTTGTCAAAGGGCCTAAATCTTGGTAGCTTGTTCAATATAGAACAGGAATTCAAGAGAGAAACTAGGTTTACATCAACATGTTCTGCCAATGAAATCATCAGAAAGATTGAAGAAGCTACAAAGCCTCTTGGATATGACATTCACAAGAAGAACTACAAGATGATGCTTCGAAATATAAAAGCAGGAAGGAAGGGAAATCTCAATGTTTCTGCCGAGGTATTTCAAGTGGCCCCCTCGTTGCATATGGTTGAGATACGGAAGGCTAAAGGGGATACGCTAGAATTCCATCAGTTCTATAAAACGCTCTCAACATCCCTCAAGGATGTAATTTGGCTATCTTAAGAGGATTTACCAGCCCAATCTCCCAAATTATAAGATCAGAAAGCATTCTTCTCCCG
>MSTRG.2248.2 Dca016061 transcript2
GGCTTTGAACAAACTTGTTCTGCATCTTCCTCTTCATTCTTTTCCCCGCCCTTGGTTTCTTCCCATTTGCATTCTGAAAGAGCTGGGAAGAGATGAAAGCCTCTACTTTGCTTAAGAAGATATCAGTTGACTAGCAAGATGAGTGTACAAAAGGCGAAGCGTCAAGTAGGTAAATACGAGCTCGGCCAAACAATTGGCATAGGAACGTTTGCAAAAGTGAGGCTTGCAAGGAACTTGGACACGGGAGAACATGTTGCAATAAAGATACTTTTAAAGGAGAAGGTTCTAAAGCATAAATTGCCTGAGCAGATTATGCGGGAAATTGCTACCATGAAGTTAATAAAGCATCCAAATGTTATCCGACTGCTAGAGGTAATGGGCAGCAAATCAAAGATCTTCATCGTTCTTGAATATGCTACTGGTGGAGAGCTGTTTAATAATATTGTTAATCATGGAAGAATGGGAGAAGTTGAAGCAAGGAGATATTTTCATCAATTGATTTATGCTATTGATTTTTGCCACAGCAGGGGTGTCTACCACAGGGACTTAAAACTGGAAAATCTGTTAGTTGATGCATCTGGCAACCTCAAAGTTTCTGACTTTGGCTTTAGTGCACTTCATCAACAACTTAGGGATGATGGCTTGCTTCACACTACGTGCGGAACTCCAAATTATGTACCTCCTGAGGTTCTTAAAAATAGAGGCTATGATGGAGCTCCTGCTGATCTGTGGTCATGTGGGGTTATCCTGTTTACATTACTTGCGGGATACTTACCTTTTGATGATCATAACAGCATAAATTTGTACAAGAAGATAGCAACTGCTAACTTCACATTCCCTTCTTGGTTTTCTTTTGGCATCAAGAAATTGTTGACAAGAATTCTAGATCCTAATCCAGTGACGAGGATGACTATCTCTGAAATATTGGAGGATGAATGGTTTAGAAATGGCGACAACCCTCCTGTTTTTGATGGAACGTATGAAACAAGTTTGGATGATGATCATGCTGCTTTCAAGGTCTCGCAAGATCACCAAATGATGGGGAAGGAAGAACAACCAGCAGCACTGAATGCATTTGAGCTTATAGGCTTGTCAAAGGGCCTAAATCTTGGTAGCTTGTTCAATATAGAACAGGAATTCAAGAGAGAAACTAGGTTTACATCAACATGTTCTGCCAATGAAATCATCAGAAAGATTGAAGAAGCTACAAAGCCTCTTGGATATGACATTCACAAGAAGAACTACAAGATGATGCTTCGAAATATAAAAGCAGGAAGGAAGGGAAATCTCAATGTTTCTGCCGAGGCAGGTATTTCAAGTGGCCCCCTCGTTGCATATGGTTGAGATACGGAAGGCTAAAGGGGATACGCTAGAATTCCATCAGTTCTATAAAACGCTCTCAACATCCCTCAAGGATGTAATTTGGCTATCTTAAGAGGATTTACCAGCCCAATCTCCCAAATTATAAGATCAGAAAGCATTCTTCTCCCGTTCAGAAAACTCTCCTTATACTATCTTTTATTTTATTTTATTTTTTGGGCGGAGGTCAAGCTGGTTTACAATGGTCAC
>MSTRG.2248.4 Dca016061 transcript4
TTTTCTCAATTTACTCGTCTTAAAAAAGAAATTTCATATATAATCTATATTTATTCTTTGTCTGTAACAGAATTCTTGTCTACAACCTCCTCAATTATTTCTCCACAGCAGAACCTTGAGTTTTTGGAACTAATGAAAAAAAAAAAGAGGAATCACGTTATGAAATTACTAAATATAGCACATTTGAATTGATGTTGTTCCATCTATGAGCCCCTTTTTATTTTTAATTTCTTATAATGTGCTTCTCAATGTCAGGTAATGGGCAGCAAATCAAAGATCTTCATCGTTCTTGAATATGCTACTGGTGGAGAGCTGTTTAATAATATTGTTAATCATGGAAGAATGGGAGAAGTTGAAGCAAGGAGATATTTTCATCAATTGATTTATGCTATTGATTTTTGCCACAGCAGGGGTGTCTACCACAGGGACTTAAAACTGGAAAATCTGTTAGTTGATGCATCTGGCAACCTCAAAGTTTCTGACTTTGGCTTTAGTGCACTTCATCAACAACTTAGGGATGATGGCTTGCTTCACACTACGTGCGGAACTCCAAATTATGTACCTCCTGAGGTTCTTAAAAATAGAGGCTATGATGGAGCTCCTGCTGATCTGTGGTCATGTGGGGTTATCCTGTTTACATTACTTGCGGGATACTTACCTTTTGATGATCATAACAGCATAAATTTGTACAAGAAGATAGCAACTGCTAACTTCACATTCCCTTCTTGGTTTTCTTTTGGCATCAAGAAATTGTTGACAAGAATTCTAGATCCTAATCCAGTGACGAGGATGACTATCTCTGAAATATTGGAGGATGAATGGTTTAGAAATGGCGACAACCCTCCTGTTTTTGATGGAACGTATGAAACAAGTTTGGATGATGATCATGCTGCTTTCAAGGTCTCGCAAGATCACCAAATGATGGGGAAGGAAGAACAACCAGCAGCACTGAATGCATTTGAGCTTATAGGCTTGTCAAAGGGCCTAAATCTTGGTAGCTTGTTCAATATAGAACAGGAATTCAAGAGAGAAACTAGGTTTACATCAACATGTTCTGCCAATGAAATCATCAGAAAGATTGAAGAAGCTACAAAGCCTCTTGGATATGACATTCACAAGAAGAACTACAAGATGATGCTTCGAAATATAAAAGCAGGAAGGAAGGGAAATCTCAATGTTTCTGCCGAGGTATTTCAAGTGGCCCCCTCGTTGCATATGGTTGAGATACGGAAGGCTAAAGGGGATACGCTAGAATTCCATCAGGGAGCAAGGTGTCTTTTGTTAAAGGCATTAGGCAACAAGGCAAGCATCTTTTTGTAATTGAAGAGATGGTTGTTAATACCTCGAGCATGGAAGATGAGGTGGTTTTTGCTATTGATATGGGCTATGGGAAGTATAAATACGGGTTGGACAAACAAGGATTATATTCTAGAAAATAAATATATTAAATGTTGAAACAAGAGCTTCATGTTCTAGCATAGTAAATCTTGGGAATGTTAAGAATAAGGCCATCTCCAACCGAAAAACTCAATTTTCTCTCCAAATAAAGTAACTTGTCTCCAATCGAACTCCATTTTCTAACACACACAAAATATTCCTGTATGTTTTTTCCCGTATTTTATTTTATATATTAAATATTAATTTTCGAATTAAAAAAAAATAGCGGGTGTTGTTCTCCTGCAATCAAATAGCAGCATTTTTGCTGATTGGATGGAGGGATGGAAGAATGTCATATATATTTATGGCATTCGACTGGAGATGCTCTAAATCAAAAGGAGGCTACAAGTTAGTGAGGGAGAAGAGAGCATGAACAACACTAAAATTATGAGTCATTTATGGTTTTTTGGGTACTTTGCTAACATAATCATTTTAATAAGTTTTTGGAACATGAAATGCAACAAAACTTAAAAATTATTATTTTTTATAATATAGCTTAATATGAAAGTATGAATTTATGTTTCTCAAAAGTGAATACTTATTTTTTTTAGTGCCTCAATTTGCACTAGTGAGTGCCTAAATTGACTTCCAGCACAGTGCGTGTTTAGTAGTCATATTGTATTCAGGGTCTTGG
>MSTRG.2248.1 Dca016061 transcript1
CTTGGGTGTTGCCAAACGATACTGAGCCTGGTTACGAAACAAGGAGACCACCTTCCCTATTTCACCCATCTATTCATGCACAATGTTGGCTTTGAACAAACTTGTTCTGCATCTTCCTCTTCATTCTTTTCCCCGCCCTTGGTTTCTTCCCATTTGCATTCTGAAAGAGCTGGGAAGAGATGAAAGCCTCTACTTTGCTTAAGAAGATATCAGTTGACTAGCAAGATGAGTGTACAAAAGGCGAAGCGTCAAGTAGGTAAATACGAGCTCGGCCAAACAATTGGCATAGGAACGTTTGCAAAAGTGAGGCTTGCAAGGAACTTGGACACGGGAGAACATGTTGCAATAAAGATACTTTTAAAGGAGAAGGTTCTAAAGCATAAATTGCCTGAGCAGATTATGCGGGAAATTGCTACCATGAAGTTAATAAAGCATCCAAATGTTATCCGACTGCTAGAGGTAATGGGCAGCAAATCAAAGATCTTCATCGTTCTTGAATATGCTACTGGTGGAGAGCTGTTTAATAATATTGTTAATCATGGAAGAATGGGAGAAGTTGAAGCAAGGAGATATTTTCATCAATTGATTTATGCTATTGATTTTTGCCACAGCAGGGGTGTCTACCACAGGGACTTAAAACTGGAAAATCTGTTAGTTGATGCATCTGGCAACCTCAAAGTTTCTGACTTTGGCTTTAGTGCACTTCATCAACAACTTAGGGATGATGGCTTGCTTCACACTACGTGCGGAACTCCAAATTATGTACCTCCTGAGGTTCTTAAAAATAGAGGCTATGATGGAGCTCCTGCTGATCTGTGGTCATGTGGGGTTATCCTGTTTACATTACTTGCGGGATACTTACCTTTTGATGATCATAACAGCATAAATTTGTACAAGAAGATAGCAACTGCTAACTTCACATTCCCTTCTTGGTTTTCTTTTGGCATCAAGAAATTGTTGACAAGAATTCTAGATCCTAATCCAGTGACGAGGATGACTATCTCTGAAATATTGGAGGATGAATGGTTTAGAAATGGCGACAACCCTCCTGTTTTTGATGGAACGTATGAAACAAGTTTGGATGATGATCATGCTGCTTTCAAGGTCTCGCAAGATCACCAAATGATGGGGAAGGAAGAACAACCAGCAGCACTGAATGCATTTGAGCTTATAGGCTTGTCAAAGGGCCTAAATCTTGGTAGCTTGTTCAATATAGAACAGGAATTCAAGAGAGAAACTAGGTTTACATCAACATGTTCTGCCAATGAAATCATCAGAAAGATTGAAGAAGCTACAAAGCCTCTTGGATATGACATTCACAAGAAGAACTACAAGATGATGCTTCGAAATATAAAAGCAGGAAGGAAGGGAAATCTCAATGTTTCTGCCGAGGTATTTCAAGTGGCCCCCTCGTTGCATATGGTTGAGATACGGAAGGCTAAAGGGGATACGCTAGAATTCCATCAGTTCTATAAAACGCTCTCAACATCCCTCAAGGATGTAATTTGGCTATCTTAAGAGGATTTACCAGCCCAATCTCCCAAATTATAAGATCAGAAAGCATTCTTCTCCCGTTCAGAAAACTCTCCTTATACTATCTTTTATTTTATTTTATTTTTTGGGCGGAGGTCAAGCTGGTTTACAATGGTCACTCAGGCTTTGTTTGGGATGCTTTCTATCTGATTCTTAAAGTAGCTTTTTAATAGAAAAAAAAAATAATTTTTGTACTAAAAAGTTATTTTAAGAAACAAAAAGAAAGCCGTTCCAAACGAAGCCTCAATCTTGCCTCTGGAAGTAAGGCTTGCATCTACTGTTTTAGATGACCTTAAATCCCTGTTGAGTGATTGAACAAGCATATAAGATTTTTCCTGTTCTTCCAATTCTTCTGCTTAATGGAAGTATTTCAGTTTACATTGTTTTGAACAACAGCAAAAGAAGCATAAAGGAAATAAATATTGAGCAGCCATGTAATTTTATCCAGATTATATAAGCAGTGAAAGAGATCTAAGGCTTTGCCATTTGGGACGACTTTCTTACCGTTTCTTAAAATAGGTTTTTGAACAATTTTTGAACTAGAAAGCTGCTTTAAGAAGCAGTTCTTATTGCTTCTTAAATCAGCATTTTTGTACAAAAATTTTAATTATTATACTTGAAATCTACTTTAAGAAGCGGTAAGAAAACCGTCCCTAACGAAG
>Dca005524.1 Dca005524 transcript1
ATGGCCAAACGAAAAGAAATACAGCCGGCCGACGTTCTCCTCGGCAAATACGAAATCCGCCGCCTCCTTGGTCGCGGCACCTTCGCCAAAGTCTACGAAGCCCGATCCCTCGCCGACAACTCCACCGTCGCCATCAAAATCCTCAATAAACCAGACCTCATCTCCAACAACATAGCCACCCGCATCCTCGACGAAGTCTCCGCCATGCGCCGCCTCAACGACCACCCCAACATCGTCAAACTCCACGAAGTCCTCGCCACCCGCTCCAAGATCTACCTCGTCATGGAGTACGCCAGCGGCGGCGAGCTCCTCTCATATCTTGCCAGGCGCGGCCGCCTCCCTGAGCCCACCGCCGCCCGTTACTTCCATCAAATCCTCTCCGCCCTCCGCTTCTGCCACGCCCACGGCGTCGTCCACCGCGACGTCAAGCCCCAAAATCTTCTTCTTGATTGCAACGGTAACATTAAAATTTCCGACTTTGGGCTTTCTGCGCTGCCAGAGCACCGCCGCGAAGACGGGTTGCTGGTTACGGCTTGTGGTACACCCGCTTATGCTGCGCCCGAGATTACTCGGCGGAGACCCTACGATGGAGCCCGTGCCGACGCGTGGTCCTGCGGCGTCATCCTCTACGTTCTCCTCGCTGGATATTTGCCCTTTGATGACTCTAATTTGACTGAGATGTATCGCAGGATACACCGACGAGATTACAGGTTCCCTTCCTGGTTCTCCCCTGCTGCAAAACGAATAATTTCTCGTTTGCTCGATCCTAATCCGGAGACTCGAATCACCATTGATGCTGTAACCGAGCTTTCATGGTTCCGAAGGGCTAATAGTCTTGGGGATAGCCTCATCCACTTCAGTGACGTGCTTCAGCCGGAGGCTGTGATGCCGATGCCAGCTCCCCGTGCGTTCAACGCGTTCGACATAATTTCCCAGTCAGCGGGGCTGGATTTATCACGGTTATTTGATGAGGAGGGGAAGGGTAGGAGAGAAAGGGAAAGGAGATTTACATCGACGGCGACACCTGAGGCGGTGGTGGGGAGGATAGAGGAAGTTGGAAGGAAGCTTGGATTTGTGTTTGAGAGGAGGAAGGAGGGGGGAGGGACGAAGGGAGGGGGGCGGTGGGGGGCGGTGATGACGGTGGAGGTCGGGGTGGTGGCTCCGGCGATGCTGCTTGTGATGATGAAGGTGGAGGGTGGGAGCTGGAAGGAAGAGGGGAAGAGAGTCGGAGGTGTTTGCTGGGAGGAGTTGAAGACTGAGCTGGGTGACCTCGTCTATGCTTGGCACTAG
>MSTRG.5674.1 Dca005524 transcript2
ATGGCCAAACGAAAAGAAATACAGCCGGCCGACGTTCTCCTCGGCAAATACGAAATCCGCCGCCTCCTTGGTCGCGGCACCTTCGCCAAAGTCTACGAAGCCCGATCCCTCGCCGACAACTCCACCGTCGCCATCAAAATCCTCAATAAACCAGACCTCATCTCCAACAACATAGCCACCCGCATCCTCGACGAAGTCTCCGCCATGCGCCGCCTCAACGACCACCCCAACATCGTCAAACTCCACGAAGTCCTCGCCACCCGCTCCAAGATCTACCTCGTCATGGAGTACGCCAGCGGCGGCGAGCTCCTCTCATATCTTGCCAGGCGCGGCCGCCTCCCTGAGCCCACCGCCGCCCGTTACTTCCATCAAATCCTCTCCGCCCTCCGCTTCTGCCACGCCCACGGCGTCGTCCACCGCGACGTCAAGCCCCAAAATCTTCTTCTTGATTGCAACGGTAACATTAAAATTTCCGACTTTGGGCTTTCTGCGCTGCCAGAGCACCGCCGCGAAGACGGGTTGCTGGTTACGGCTTGTGGTACACCCGCTTATGCTGCGCCCGAGATTACTCGGCGGAGACCCTACGATGGAGCCCGTGCCGACGCGTGGTCCTGCGGCGTCATCCTCTACGTTCTCCTCGCTGGATATTTGCCCTTTGATGACTCTAATTTGACTGAGATGTATCGCAGGATACACCGACGAGATTACAGGTTCCCTTCCTGGTTCTCCCCTGCTGCAAAACGAATAATTTCTCGTTTGCTCGATCCTAATCCGGAGACTCGAATCACCATTGATGCTGTAACCGAGCTTTCATGGTTCCGAAGGGCTAATAGTCTTGGGGATAGCCTCATCCACTTCAGTGACGTGCTTCAGCCGGAGGCTGTGATGCCGATGCCAGCTCCCCGTGCGTTCAACGCGTTCGACATAATTTCCCAGTCAGCGGGGCTGGATTTATCACGGTTATTTGATGAGGAGGGGAAGGGTAGGAGAGAAAGGGAAAGGAGATTTACATCGACGGCGACACCTGAGGCGGTGGGTGGGAGCTGGAAGGAAGAGGGGAAGAGAGTCGGAGGTGTTTGCTGGGAGGAGTTGAAGACTGAGCTGGGTGACCTCGTCTATGCTTGGCACTAGACAAGTTTGAATTGGCTGAGCTTGGTGAGTTTGATCTGTGTATTACTGTAGCAGTAGTTAATTTGTGTTTTGGGCTTCTTGTAAACTATTGTGGGAATGAGACTGAG
>MSTRG.5674.3 Dca005524 transcript4
ATGGCCAAACGAAAAGAAATACAGCCGGCCGACGTTCTCCTCGGCAAATACGAAATCCGCCGCCTCCTTGGTCGCGGCACCTTCGCCAAAGTCTACGAAGCCCGATCCCTCGCCGACAACTCCACCGTCGCCATCAAAATCCTCAATAAACCAGACCTCATCTCCAACAACATAGCCACCCGCATCCTCGACGAAGTCTCCGCCATGCGCCGCCTCAACGACCACCCCAACATCGTCAAACTCCACGAAGTCCTCGCCACCCGCTCCAAGATCTACCTCGTCATGGAGTACGCCAGCGGCGGCGAGCTCCTCTCATATCTTGCCAGGCGCGGCCGCCTCCCTGAGCCCACCGCCGCCCGTTACTTCCATCAAATCCTCTCCGCCCTCCGCTTCTGCCACGCCCACGGCGTCGTCCACCGCGACGTCAAGCCCCAAAATCTTCTTCTTGATTGCAACGGATACACCGACGAGATTACAGGTTCCCTTCCTGGTTCTCCCCTGCTGCAAAACGAATAATTTCTCGTTTGCTCGATCCTAATCCGGAGACTCGAATCACCATTGATGCTGTAACCGAGCTTTCATGGTTCCGAAGGGCTAATAGTCTTGGGGATAGCCTCATCCACTTCAGTGACGTGCTTCAGCCGGAGGCTGTGATGCCGATGCCAGCTCCCCGTGCGTTCAACGCGTTCGACATAATTTCCCAGTCAGCGGGGCTGGATTTATCACGGTTATTTGATGAGGAGGGGAAGGGTAGGAGAGAAAGGGAAAGGAGATTTACATCGACGGCGACACCTGAGGCGGTGGTGGGGAGGATAGAGGAAGTTGGAAGGAAGCTTGGATTTGTGTTTGAGAGGAGGAAGGAGGGGGGAGGGACGAAGGGAGGGGGGCGGTGGGGGGCGGTGATGACGGTGGAGGTCGGGGTGGTGGCTCCGGCGATGCTGCTTGTGATGATGAAGGTGGAGGGTGGGAGCTGGAAGGAAGAGGGGAAGAGAGTCGGAGGTGTTTGCTGGGAGGAGTTGAAGACTGAGCTGGGTGACCTCGTCTATGCTTGGCACTAGACAAGTTTGAATTGGCTGAGCTTGGTGAGTTTGATCTGTGTATTACTGTAGCAGTAGTTAATTTGTGTTTTGGGCTTCTTGTAAACTATTGTGGGAATGAGACTGAGTCTCTGTTT
>MSTRG.5674.2 Dca005524 transcript3
ATGGCCAAACGAAAAGAAATACAGCCGGCCGACGTTCTCCTCGGCAAATACGAAATCCGCCGCCTCCTTGGTCGCGGCACCTTCGCCAAAGTCTACGAAGCCCGATCCCTCGCCGACAACTCCACCGTCGCCATCAAAATCCTCAATAAACCAGACCTCATCTCCAACAACATAGCCACCCGCATCCTCGACGAAGTCTCCGCCATGCGCCGCCTCAACGACCACCCCAACATCGTCAAACTCCACGAAGTCCTCGCCACCCGCTCCAAGATCTACCTCGTCATGGAGTACGCCAGCGGCGGCGAGCTCCTCTCATATCTTGCCAGGCGCGGCCGCCTCCCTGAGCCCACCGCCGCCCGTTACTTCCATCAAATCCTCTCCGCCCTCCGCTTCTGCCACGCCCACGGCGTCGTCCACCGCGACGTCAAGCCCCAAAATCTTCTTCTTGATTGCAACGGTAACATTAAAATTTCCGACTTTGGGCTTTCTGCGCTGCCAGAGCACCGCCGCGAAGACGGGTTGCTGGTTACGGCTTGTGGTACACCCGCTTATGCTGCGCCCGAGATTACTCGGCGGAGACCCTACGATGGAGCCCGTGCCGACGCGTGGTCCTGCGGCGTCATCCTCTACGTTCTCCTCGCTGGATATTTGCCCTTTGATGACTCTAATTTGACTGAGATGTATCGCAGGATACACCGACGAGATTACAGGTTCCCTTCCTGGTTCTCCCCTGCTGCAAAACGAATAATTTCTCGTTTGCTCGATCCTAATCCGGAGACTCGAATCACCATTGATGCTGTAACCGAGCTTTCATGGTTCCGAAGGGCTAATAGTCTTGGGGATAGCCTCATCCACTTCAGTGACGTGCTTCAGCCGGAGGCTGTGATGCCGATGCCAGCTCCCCGTGCGTTCAACGCGTTCGACATAATTTCCCAGTCAGCGGGGCTGGATTTATCACGGTTATTTGATGAGGAGGGGAAGGGTAGGAGAGAAAGGGAAAGGAGATTTACATCGACGGCGACACCTGAGGCGGTGGTGGGGAGGATAGAGGAAGTTGGAAGGAAGCTTGGATTTGTGTTTGCTGGGAGGAGTTGAAGACTGAGCTGGGTGACCTCGTCTATGCTTGGCACTAGACAAGTTTGAATTGGCTGAGCTTGGTGAGTTTGATCTGTGTATTACTGTAGCAGTAGTTAATTTGTGTTTTGGGCTTCTTGTAAACTATTGTGGGAATGAGACTGAGTCTCTGTTT
>MSTRG.5675.1 Dca005524 transcript5
GAAAACTAATACTCACCACTTACAGCTGATGGAATTTGTGAAGGAAAAAAAATTAGGTGAGGATCTCAATCTCATCATATTTTGATCATGATAAATTGTAAAAATTTTTTATTTGTTTTAAGATTAGTACAGTAATAATTTATTAATTACTTGTATATTGCACTCATTTTAAAATAAATTTAAAGATTTTAAAATGTATCATGATCAAATTTTAGTCAGGCATACTGACCAATTTTTCTCATTTTTGTGCATAGAAAGTAGGGTGGGGATTTCTTTGTTGATTTGTTGTTAGTAAGGAGATTGGGAAGGAAGTTTCCATG
>MSTRG.12609.4 Dca024725 transcript4
CTTTGGTTTTGCCTACTTACCTTGAGGACCTTGGGAGAGCAAACCCGAGGACGCTTCCTTTTTCCCGTGGGAATCTGAAGACCATCAAAAGAGAATAAAATGTGGGGAAAGGTCGCGATTTTGAGCTAAGTTGCGTCCGTTCTGTGACTTCTGTCCTATAAAAGAGTACGCTTTCTTCTCCCCTTCCTCCAAATCCTTCAAAAGTTTCCCCTTTTCCCTAGGCAGCATCGATCGTTGGGAATTGGAGATTTGTATAGGAAAATTTTTGAAATAAAAAGATCCAAGGAATGCTGAAAGATGTGCATCCACGCAGAGAATTTCTTGTCTAAGTCCAATAGGGCTTTACCTCCAAATCAGCTTCCACCCCTCATCTTCAATGAGATTGTTCAGAAAGCTATCAACCATTCAAGAATGAACACTCGAACCCGAAACTCGAGAAATCCTGCTGTGTTAGGGCATGACATAGGGGACGATGGTTGAAATCTTTTGATTCCAAAATCCTGCTCTGGTAGATATTTAACATATAAGCAGGATATATCAGACCTGTATAAAGATTGAAGAAATGGGATCAGAAAACAAAGGGAGTGTTCTCATGCAAAAGTATGAATTAGGAAGATTATTAGGTCAAGGGACATTTGCAAAGGTTTACCATGCAAGAAATATTAGATCTTCACACAGTGTAGCTATAAAGATGATTGACAAGGAGAAGGTCTTCAAGGTTGGACTCAGAGATCAGATCAAACGAGAAATTTCTGTAATGAGATTAGTAAAACACCCAAACATTGTGCAGCTTTATGAGGTCATGGCAAGCAAATCTAAGATCTACTTTGTTCTTGAGTATGTCAAAGGTGGTGAGCTCTTTAATAAGGTTTTGAAGGGTAGAATTAAGGAAGATGTTGCTAGGAAATACTTTCAACAGCTAATCAGTGCTGTAGATTTCTGTCATAGTCGAGGGGTTTACCATCGCGATCTGAAACCCGAGAACTTGCTTCTAGATGATAATGGAAACTTAAAGGTTTCGGATTTCGGCCTGAGCGCTCTTGCGGAGTCGAAGAAGCAAGATGGCTTACTCCATACTACTTGTGGGACTCCAGCTTATGTCGCGCCGGAGGTGATCGGTAGAAAAGGTTATTTACCATTCCATGATGTGAATCTGATGGAGATGTACAAAAAGATTGGGAAGGCAGAATTTAAATACCCAAATTGGTTTCCTACAGATGTGAGGAGACTGATAACAAGAATTCTAGATCCTAATCCAGCAACCAGGATCTCAATTTCAAAAATCAAAGAAAATTCATGGTTTAGAAAGGGGTACAATGCAAATCAGATAAAAAATCAAGCTGAAACTAAAGAATTAGTCCCTCTGGATGTCAACGCAGCTTTCAATTCATCTGAGACCAGTTTTGCTGAAGAAAAGCAAGAAATTTCTAAGCCTATAAACTTAAATGCTTTTGACATCATTTCTCTTTCATCAGGTTTTGATCTTTCTGGTCTGTTTGAAGCATCTGAGTGCAAGAGAATGGTAAGATTCACATCCTCTAAGCCAGCTTCCACCATTGTTTTGAAGCTCGAGGAGGTTGCTAAGCAATTAAGTTTGAAGATAAAGAAGAAGGATGGAGGTGTTTTGAAAATGGAAGGATTCAAAGAAGGTGGAAAGGAAGTTTTGGCCTTTGATGTTGAGATATTTGAGCTGACTCCTTCATTTCATATGGTTGAAATCACTCAGACCAATGGAGATACATTTGAGTATCAGAAGCTCTGGAAGCAGGAGATGAAACCAGCTCTTAAGGATATTGTGTGGGCATGGCAAGGTGACCGTTCATTACCTCAATCACAACAGCAGCTATAG
>Dca024725.1 Dca024725 transcript5
ATGGGATCAGAAAACAAAGGGAGTGTTCTCATGCAAAAGTATGAATTAGGAAGATTATTAGGTCAAGGGACATTTGCAAAGGTTTACCATGCAAGAAATATTAGATCTTCACACAGTGTAGCTATAAAGATGATTGACAAGGAGAAGGTCTTCAAGGTTGGACTCAGAGATCAGATCAAACGAGAAATTTCTGTAATGAGATTAGTAAAACACCCAAACATTGTGCAGCTTTATGAGGTCATGGCAAGCAAATCTAAGATCTACTTTGTTCTTGAGTATGTCAAAGGTGGTGAGCTCTTTAATAAGGTTTTGAAGGGTAGAATTAAGGAAGATGTTGCTAGGAAATACTTTCAACAGCTAATCAGTGCTGTAGATTTCTGTCATAGTCGAGGGGTTTACCATCGCGATCTGAAACCCGAGAACTTGCTTCTAGATGATAATGGAAACTTAAAGGTTTCGGATTTCGGCCTGAGCGCTCTTGCGGAGTCGAAGAAGCAAGATGGCTTACTCCATACTACTTGTGGGACTCCAGCTTATGTCGCGCCGGAGGTGATCGGTAGAAAAGGTTATGATGGTGCTAAAGCTGATATCTGGTCTTGTGGAGTTATTTTATTTGTTCTCATGGCAGGTTATTTACCATTCCATGATGTGAATCTGATGGAGATGTACAAAAAGATTGGGAAGGCAGAATTTAAATACCCAAATTGGTTTCCTACAGATGTGAGGAGACTGATAACAAGAATTCTAGATCCTAATCCAGCAACCAGGATCTCAATTTCAAAAATCAAAGAAAATTCATGGTTTAGAAAGGGGTACAATGCAAATCAGATAAAAAATCAAGCTGAAACTAAAGAATTAGTCCCTCTGGATGTCAACGCAGCTTTCAATTCATCTGAGACCAGTTTTGCTGAAGAAAAGCAAGAAATTTCTAAGCCTATAAACTTAAATGCTTTTGACATCATTTCTCTTTCATCAGGTTTTGATCTTTCTGGTCTGTTTGAAGCATCTGAGTGCAAGAGAATGGTAAGATTCACATCCTCTAAGCCAGCTTCCACCATTGTTTTGAAGCTCGAGGAGGTTGCTAAGCAATTAAGTTTGAAGATAAAGAAGAAGGATGGAGGTGTTTTGAAAATGGAAGGATTCAAAGAAGGTGGAAAGGAAGTTTTGGCCTTTGATGTTGAGATATTTGAGCTGACTCCTTCATTTCATATGGTTGAAATCACTCAGACCAATGGAGATACATTTGAGTATCAGAAGCTCTGGAAGCAGGAGATGAAACCAGCTCTTAAGGATATTGTGTGGGCATGGCAAGGTGACCGTTCATTACCTCAATCACAACAGCAGCTATAG
>MSTRG.12609.3 Dca024725 transcript3
CCTGCAGACAAACTGGCTTTGGTTTTGCCTACTTACCTTGAGGACCTTGGGAGAGCAAACCCGAGGACGCTTCCTTTTTCCCGTGGGAATCTGAAGACCATCAAAAGAGAATAAAATGTGGGGAAAGGTCGCGATTTTGAGCTAAGTTGCGTCCGTTCTGTGACTTCTGTCCTATAAAAGAGTACGCTTTCTTCTCCCCTTCCTCCAAATCCTTCAAAAGTTTCCCCTTTTCCCTAGGCAGCATCGATCGTTGGGAATTGGAGATTTGTATAGGAAAATTTTTGAAATAAAAAGATCCAAGGAATGCTGAAAGATGTGCATCCACGCAGAGAATTTCTTGTCTAAGTCCAATAGGGCTTTACCTCCAAATCAGCTTCCACCCCTCATCTTCAATGAGATTGTTCAGAAAGCTATCAACCATTCAAGAATGAACACTCGAACCCGAAACTCGAGAAATCCTGCTGTGTTAGGGCATGACATAGGGGACGATGGTTGAAATCTTTTGATTCCAAAATCCTGCTCTGGTAGATATTTAACATATAAGCAGGATATATCAGACCTGTATAAAGATTGAAGAAATGGGATCAGAAAACAAAGGGAGTGTTCTCATGCAAAAGTATGAATTAGGAAGATTATTAGGTCAAGGGACATTTGCAAAGGTTTACCATGCAAGAAATATTAGATCTTCACACAGTGTAGCTATAAAGATGATTGACAAGGAGAAGGTCTTCAAGGTTGGACTCAGAGATCAGATCAAACGAGAAATTTCTGTAATGAGATTAGTAAAACACCCAAACATTGTGCAGCTTTATGAGGTCATGGCAAGCAAATCTAAGATCTACTTTGTTCTTGAGTATGTCAAAGGTGGTGAGCTCTTTAATAAGGTTTTGAAGGGTAGAATTAAGGAAGATGTTGCTAGGAAATACTTTCAACAGCTAATCAGTGCTGTAGATTTCTGTCATAGTCGAGGGGTTTACCATCGCGATCTGAAACCCGAGAACTTGCTTCTAGATGATAATGGAAACTTAAAGGTTTCGGATTTCGGCCTGAGCGCTCTTGCGGAGTCGAAGAAGCAAGATGGCTTACTCCATACTACTTGTGGGACTCCAGCTTATGTCGCGCCGGAGGTGATCGGTAGAAAAGGTTATGATGGTGCTAAAGCTGATATCTGGTCTTGTGGAGTTATTTTATTTGTTCTCATGGCAGGTTATTTACCATTCCATGATGTGAATCTGATGGAGATGTACAAAAAGATTGGGAAGGCAGAATTTAAATACCCAAATTGGTTTCCTACAGATGTGAGGAGACTGATAACAAGAATTCTAGATCCTAATCCAGCAACCAGGATCTCAATTTCAAAAATCAAAGAAAATTCATGGTTTAGAAAGGGGTACAATGCAAATCAGATAAAAAATCAAGCTGAAACTAAAGAATTAGTCCCTCTGGATGTCAACGCAGCTTTCAATTCATCTGAGACCAGTTTTGATCTTTCTGGTCTGTTTGAAGCATCTGAGTGCAAGAGAATGGTAAGATTCACATCCTCTAAGCCAGCTTCCACCATTGTTTTGAAGCTCGAGGAGGTTGCTAAGCAATTAAGTTTGAAGATAAAGAAGAAGGATGGAGGTGTTTTGAAAATGGAAGGATTCAAAGAAGGTGGAAAGGAAGTTTTGGCCTTTGATGTTGAGATATTTGAGCTGACTCCTTCATTTCATATGGTTGAAATCACTCAGACCAATGGAGATACATTTGAGTATCAGAAGCTCTGGAAGCAGGAGATGAAACCAGCTCTTAAGGATATTGTGTGGGCATGGCAAGGTGACCGTTCATTACCTCAATCACAACAGCAGCTATAG
>MSTRG.12609.1 Dca024725 transcript1
TTTTGATTGCCCCAAAAACATATTTTGTTCAATGGACCCCTGCAGACAAACTGGCTTTGGTTTTGCCTACTTACCTTGAGGACCTTGGGAGAGCAAACCCGAGGACGCTTCCTTTTTCCCGTGGGAATCTGAAGACCATCAAAAGAGAATAAAATGTGGGGAAAGGTCGCGATTTTGAGCTAAGTTGCGTCCGTTCTGTGACTTCTGTCCTATAAAAGAGTACGCTTTCTTCTCCCCTTCCTCCAAATCCTTCAAAAGTTTCCCCTTTTCCCTAGGCAGCATCGATCGTTGGGAATTGGAGATTTGTATAGGAAAATTTTTGAAATAAAAAGATCCAAGGAATGCTGAAAGATGTGCATCCACGCAGAGAATTTCTTGTCTAAGTCCAATAGGGCTTTACCTCCAAATCAGCTTCCACCCCTCATCTTCAATGAGATTGTTCAGAAAGCTATCAACCATTCAAGAATGAACACTCGAACCCGAAACTCGAGAAATCCTGCTGTGTTAGGGCATGACATAGGGGACGATGGTTGAAATCTTTTGATTCCAAAATCCTGCTCTGGTAGATATTTAACATATAAGCAGGATATATCAGACCTGTATAAAGATTGAAGAAATGGGATCAGAAAACAAAGGGAGTGTTCTCATGCAAAAGTATGAATTAGGAAGATTATTAGGTCAAGGGACATTTGCAAAGGTTTACCATGCAAGAAATATTAGATCTTCACACAGTGTAGCTATAAAGATGATTGACAAGGAGAAGGTCTTCAAGGTTGGACTCAGAGATCAGATCAAACGAGAAATTTCTGTAATGAGATTAGTAAAACACCCAAACATTGTGCAGCTTTATGAGGTCATGGCAAGCAAATCTAAGATCTACTTTGTTCTTGAGTATGTCAAAGGTGGTGAGCTCTTTAATAAGGTTTTGAAGGGTAGAATTAAGGAAGATGTTGCTAGGAAATACTTTCAACAGCTAATCAGTGCTGTAGATTTCTGTCATAGTCGAGGGGTTTACCATCGCGATCTGAAACCCGAGAACTTGCTTCTAGATGATAATGGAAACTTAAAGGTTTCGGATTTCGGCCTGAGCGCTCTTGCGGAGTCGAAGAAGCAAGATGGCTTACTCCATACTACTTGTGGGACTCCAGCTTATGTCGCGCCGGAGGTGATCGGTAGAAAAGGTTATGATGGTGCTAAAGCTGATATCTGGTCTTGTGGAGTTATTTTATTTGTTCTCATGGCAGGTTATTTACCATTCCATGATGTGAATCTGATGGAGATGTACAAAAAGATTGGGAAGGCAGAATTTAAATACCCAAATTGGTTTCCTACAGATGTGAGGAGACTGATAACAAGAATTCTAGATCCTAATCCAGCAACCAGGATCTCAATTTCAAAAATCAAAGAAAATTCATGGTTTAGAAAGGGGTACAATGCAAATCAGATAAAAAATCAAGCTGAAACTAAAGAATTAGTCCCTCTGGATGTCAACGCAGCTTTCAATTCATCTGAGACCAGTTTTGCTGAAGAAAAGCAAGAAATTTCTAAGCCTATAAACTTAAATGCTTTTGACATCATTTCTCTTTCATCAGGTTTTGATCTTTCTGGTCTGTTTGAAGCATCTGAGTGCAAGAGAATGGTAAGATTCACATCCTCTAAGCCAGCTTCCACCATTGTTTTGAAGCTCGAGGAGGTTGCTAAGCAATTAAGTTTGAAGATAAAGAAGAAGGATGGAGGTGTTTTGAAAATGGAAGGATTCAAAGAAGGTGGAAAGGAAGTTTTGGCCTTTGATGTTGAGATATTTGAGCTGACTCCTTCATTTCATATGGTTGAAATCACTCAGACCAATGGAGATACATTTGAGTATCAGAAGCTCTGGAAGCAGGAGATGAAACCAGCTCTTAAGGATATTGTGTGGGCATGGCAAGGTGACCGTTCATTACCTCAATCACAACAGCAGCTATAGATCATTGTAGTGTTGGATTCAAGAGCTAAAAATTGTGACTTTGGCAATAGTGATTTCTACTATTTTTATTTCTGTTTAGAATGTTGTAAGTGATTAGTTATATGGATTGTTTTTTTCAGCATTGTTGGGTTGAGTCTGTTGTACTATTGAATATGTTTAATAAATGTTGTTGATTTATATTAAATGTGCTTGAAAGTTCAGATTCATGAATATGTGCTTCAGC
>MSTRG.12609.2 Dca024725 transcript2
GTTCAATGGACCCCTGCAGACAAACTGGCTTTGGTTTTGCCTACTTACCTTGAGGACCTTGGGAGAGCAAACCCGAGGACGCTTCCTTTTTCCCGTGGGAATCTGAAGACCATCAAAAGAGAATAAAATGTGGGGAAAGGTCGCGATTTTGAGCTAAGTTGCGTCCGTTCTGTGACTTCTGTCCTATAAAAGAGTACGCTTTCTTCTCCCCTTCCTCCAAATCCTTCAAAAGTTTCCCCTTTTCCCTAGGCAGCATCGATCGTTGGGAATTGGAGATTTGTATAGGAAAATTTTTGAAATAAAAAGATCCAAGGAATGCTGAAAGATGTGCATCCACGCAGAGAATTTCTTGTCTAAGTCCAATAGGGCTTTACCTCCAAATCAGCTTCCACCCCTCATCTTCAATGAGATTGTTCAGAAAGCTATCAACCATTCAAGAATGAACACTCGAACCCGAAACTCGAGAAATCCTGCTGTGTTAGGGCATGACATAGGGGACGATGGTTGAAATCTTTTGATTCCAAAATCCTGCTCTGGTAGATATTTAACATATAAGCAGGATATATCAGACCTGTATAAAGATTGAAGAAATGGGATCAGAAAACAAAGGGAGTGTTCTCATGCAAAAGTATGAATTAGGAAGATTATTAGGTCAAGGGACATTTGCAAAGGTTTACCATGCAAGAAATATTAGATCTTCACACAGTGTAGCTATAAAGATGATTGACAAGGAGAAGGTCTTCAAGGTTGGACTCAGAGATCAGATCAAACGAGAAATTTCTGTAATGAGATTAGTAAAACACCCAAACATTGTGCAGCTTTATGAGGTCATGGCAAGCAAATCTAAGATCTACTTTGTTCTTGAGTATGTCAAAGGTGGTGAGCTCTTTAATAAGGTTTTGAAGGGTAGAATTAAGGAAGATGTTGCTAGGAAATACTTTCAACAGCTAATCAGTGCTGTAGATTTCTGTCATAGTCGAGGGGTTTACCATCGCGATCTGAAACCCGAGAACTTGCTTCTAGATGATAATGGAAACTTAAAGGTTTCGGATTTCGGCCTGAGCGCTCTTGCGGAGTCGAAGAAGCAAGATGGCTTACTCCATACTACTTGTGGGACTCCAGCTTATGTCGCGCCGGAGGTTATTTACCATTCCATGATGTGAATCTGATGGAGATGTACAAAAAGATTGGGAAGGCAGAATTTAAATACCCAAATTGGTTTCCTACAGATGTGAGGAGACTGATAACAAGAATTCTAGATCCTAATCCAGCAACCAGGATCTCAATTTCAAAAATCAAAGAAAATTCATGGTTTAGAAAGGGGTACAATGCAAATCAGATAAAAAATCAAGCTGAAACTAAAGAATTAGTCCCTCTGGATGTCAACGCAGCTTTCAATTCATCTGAGACCAGTTTTGCTGAAGAAAAGCAAGAAATTTCTAAGCCTATAAACTTAAATGCTTTTGACATCATTTCTCTTTCATCAGGTTTTGATCTTTCTGGTCTGTTTGAAGCATCTGAGTGCAAGAGAATGGTAAGATTCACATCCTCTAAGCCAGCTTCCACCATTGTTTTGAAGCTCGAGGAGGTTGCTAAGCAATTAAGTTTGAAGATAAAGAAGAAGGATGGAGGTGTTTTGAAAATGGAAGGATTCAAAGAAGGTGGAAAGGAAGTTTTGGCCTTTGATGTTGAGATATTTGAGCTGACTCCTTCATTTCATATGGTTGAAATCACTCAGACCAATGGAGATACATTTGAGTATCAGAAGCTCTGGAAGCAGGAGATGAAACCAGCTCTTAAGGATATTGTGTGGGCATGGCAAGGTGACCGTTCATTACCTCAATCACAACAGCAGCTATAG
>Dca021168.1 Dca021168 transcript1
ATGGCGTCGGAGCCGCTGGCGAAGACGAAGGATAGCCAGGCGAGCATCATCCTCGGCCGCTACGAGCTCGGCAAGATCCTCGGCCATGGCACCTTCGCCAAGGTATACCACGCGAGGAACGTCAACACGGGTGAGTCCGTCGCCATTAAGGTCCTCGACAAGGAGCGCATCCTCAAAAGCGGCCTCGTCGCTCACATCAAGCGCGAGATCGCTATCCTTCGCCGTGTCCGGCACCCTTACATCGTCCAGCTTTTCGAGGTTATGGCTACCAAGACCAAAATCTACTTCGTCATGGAGTATGTCCGAGGCGGCGAGCTCTTTGGTAAGGTTGCCAAGGGCCGGCTCAAGGAGGATACGGCAAGAAGGTATTTCCAGCAGCTGATCTCCGCCGTGGGATTCTGCCACGCACGAGGCGTTTTCCACCGCGATCTCAAACCGGAGAATCTGCTCCTTGACGACAAAGGAGATCTCAAAGTATCTGATTTTGGGCTCAGCGCGGTTTCCGAACAGATGCGGCAGGACGGACTCTTCCACACGTTTTGCGGAACGCCGGCTTACGTCGCGCCGGAGGTGCTTTCGAGGAAGGGATACGATGGCGCTAAGGTCGATGTTTGGTCTTGCGGTGTCATCCTATTCGTGCTCATGGCCGGTTATCTTCCATTCCACGACCAGAACGTCATGGCGATGTATCGAAAGATCTACAAAGGGGAATTCCGATGCCCTAGATGGTTCTCTTCCGATCTCACTAAGCTTCTCTCGCGGCTATTGGACACCAATCCCCAGACTCGAATTACAATTCCTGAGATAATGGAGAATCGTTGGTTTAAAAAGGGTTTCCGCCATGTCCGATTCTATGTTGAGAACGACGAAGTCCACAGCCTGGACGAACCGCCACAAGTGCCACACGATGATGCGTCGGATTCCGGCTGCGAGTCCGATTCATCTGTGGCTTCATGCCCTGAAATCACATTCTCGGAAAAGCGGAAGCTTGGGTTGCCCAGGCCAGCGAGCCTGAATGCCTTTGACATCATATCATTCTCTCAAGGTTTTGATCTTTCTGGATTGTTTGAGGAGAGAGGAGAGGAGACGAGATTTCTTTCTAGCGAGCCAGTTTCCAATATCATATCGAAGTTGGAGGAGATTGCCAAAGTGGTGAAATTCACAGTAAGGAAAAGGGATTGCAGGGTGAGCTTGGAAGGGACAAGGGAGGGGGAGAAGGGGCCACTTACCATAGCTGTGGAGATATTTGAGCTTACTCCGACACTTGTGTTGGTTGATATTAAGAAGAAAGCAGGTGACAGAGGGGAATATGAGGAATTTTGTAACAAGGAGCTTAAGCCTGGATTGCAGCAACTCAAGTTTGGGACTGCCGCTCTTGCCAATATCACTTCTGAATCTGAATATGACTCTGAAAGAGAGTAA
>Dca010961.1 Dca010961 transcript1
ATGCCGGATTCCAACGACCAGCCACTAGACGAACTCCGATGGGGCGGCGAGACTAAGATCCTTCTAGGAAAGTACGAGCTCGGCCGTCTCCTCGGCTGTGGCGCCTCAGCAAAGGTCTATGTCGCTCGCAACCTCCGCACAGGACAGAGCATGGCTATCAAATGCTTCAGTAAGCTTCGAATCTCGAAGGGCAGCTTCGTGAATCACATTAAGCGTGAGATTTCCATTCTCCGCTGCCTTCGACACCCCAATATCATCCACCTCCATGAGGTCCTCGCCTCACGATCCAAGATTTACATGGTCCTCGACCTCGCCAAGGGCGGCGAGCTCTTCGACCGCGTCTCCAACGCCGGCCAGCTGCCGGAAAATCTATGCCGTCGCTATTTCCAGCAACTCATCGCTGCCGTCAGTTACTGCCATTCCCGCGGCGTCTTTCACCGAGATCTAAAGCTCGAGAACCTTCTTCTCGACGAGAACGGCGATCTCAAGGTCTCTGACTTCGGCCTTTCGGCGATTTCCGACCAGGTCCAAGCCGATGGTCTTTTCCACACGCTGTGCGGAACCCCGGCCTACGTAGCTCCGGAGATTCTCGACAAAAAGGGATATAGCGCCGCAGCCGTCGATCTCTGGTCCTGCGGCATCATACTGTTTGTGCTCGTCGCCGGCTATCTCCCCTTCAATGACTCTAGTCTCATTGCGATGTACCGCAAGATCTATAATGGCGAGTACCATTGTCCTAAATGGACATCGCTCGAGCTCAGGGATCTCATCGGCCGCCTCCTCGACAAAAATCCCGAGACCAGAATCACCGTTGAGGAAATCTTGGCTCATCCGTGGTTCCGAAAAGGACTTGATGAGAAAAAATTGGCTAAGATGGGGAGTTTTCAAGAGGAGGCTGAAGCGGATGAGTACTACAAGATTTCGAAAGCGGAGGCGGTGGATGCTGAGGAAAGACAGCTTAACGCCTTCGACATCATAGGGTTTTCTTTTGGGACTGATCTCTCCGGGCTTTTTGATAAGCAGGCGGAGAGGGAGAGGTATGTCTCGGTTGAGGCGCCGGAGGTGGTTCTCCGGCGTGTGGAGGAGGCGGGGAGAAAGGAGGGATTGGTAGTGAGCAGGAAAGGGGAAAAGGGGCGCGTTGGGGTGGCGTTACGGGGGCAAAGTGGGAATTTAGTTGTTGGAATGGAGGTTTACCGGCTGAGCGACGATTTGACTGTGTTGGAGGTTCAGAGGGACCGGTCCATCGATGGTGGGGACCGCTGGGCTGGCGAATTTTGGCGAGAAATTCCACCTGGGAACCGGCGTAAACTGGTCGTCAAATCCGTGCCCCGGCCGGCGGCGAATCGCTAA
>MSTRG.12912.1 Dca010961 transcript3
ATGCCGGATTCCAACGACCAGCCACTAGACGAACTCCGATGGGGCGGCGAGACTAAGATCCTTCTAGGAAAGTACGAGCTCGGCCGTCTCCTCGGCTGTGGCGCCTCAGCAAAGGTCTATGTCGCTCGCAACCTCCGCACAGGACAGAGCATGGCTATCAAATGCTTCAGTAAGCTTCGAATCTCGAAGGGCAGCTTCGTGAATCACATTAAGCGTGAGATTTCCATTCTCCGCTGCCTTCGACACCCCAATATCATCCACCTCCATGAGGTCCTCGCCTCACGATCCAAGATTTACATGGTCCTCGACCTCGCCAAGGGCGGCGAGCTCTTCGACCGCGTCTCCAACGCCGGCCAGCTGCCGGAAAATCTATGCCGTCGCTATTTCCAGCAACTCATCGCTGCCGTCAGTTACTGCCATTCCCGCGGCGTCTTTCACCGAGATCTAAAGCTCGAGAACCTTCTTCTCGACGAGAACGGCGATCTCAAGGTCTCTGACTTCGGCCTTTCGGCGATTTCCGACCAGGTCCAAGCCGATGGTCTTTTCCACACGCTGTGCGGAACCCCGGCCTACGTAGCTCCGGAGATTCTCGACAAAAAGGGATATAGCGCCGCAGCCGTCGATCTCTGGTCCTGCGGCATCATACTGTTTGTGCTCGTCGCCGGCTATCTCCCCTTCAATGACTCTAGTCTCATTGCGATGTACCGCAAGATCTATAATGGCGAGTACCATTGTCCTAAATGGACATCGCTCGAGCTCAGGGATCTCATCGGCCGCCTCCTCGACAAAAATCCCGAGACCAGAATCACCGTTGAGGAAATCTTGGCTCATCCGTGGTTCCGAAAAGGACTTGATGAGAAAAAATTGGCTAAGATGGGGAGTTTTCAAGAGGAGGCTGAAGCGGATGAGTACTACAAGATTTCGAAAGCGGAGGCGGTGGATGCTGAGGAAAGACAGCTTAACGCCTTCGACATCATAGGGTTTTCTTTTGGGACTGATCTCTCCGGGCTTTTTGATAAGCAGGCGGAGAGGGAGAGGTTTACCGGCTGAGCGACGATTTGACTGTGTTGGAGGTTCAGAGGGACCGGTCCATCGATGGTGGGGACCGCTGGGCTGGCGAATTTTGGCGAGAAATTCCACCTGGGAACCGGCGTAAACTGGTCGTCAAATCCGTGCCCCGGCCGGCGGCGAATCGCTAAGATCCGTGCCGTCCTGATTTTGCTGTTTTGAAGGAAAGACCGGCGGGTGATTAGTCGTCAATGAATCAAGTCCATGCAGGTTATGTGTTAACTGTGAATTTTGTGTATATTAGAATTTTTTTTTATTTTTTAGGTACGAATCTCATGGGGGAATCAATGTTTGATTCCGCTGATCGATTTGAGCTCAGGACTTGGCTGGTTTATGCTATAATAATATTAAATGATGCGTTGGAAGAAAAAAAAGAATATAATTTTAAATATGTTCTTCACAAAAAAAATTAAATATGCAAATTTTAAT
>MSTRG.12912.3 Dca010961 transcript2
ATGCCGGATTCCAACGACCAGCCACTAGACGAACTCCGATGGGGCGGCGAGACTAAGATCCTTCTAGGAAAGTACGAGCTCGGCCGTCTCCTCGGCTGTGGCGCCTCAGCAAAGGTCTATGTCGCTCGCAACCTCCGCACAGGACAGAGCATGGCTATCAAATGCTTCAGTAAGCTTCGAATCTCGAAGGGCAGCTTCGTGAATCACATTAAGCGTGAGATTTCCATTCTCCGCTGCCTTCGACACCCCAATATCATCCACCTCCATGAGGTCCTCGCCTCACGATCCAAGATTTACATGGTCCTCGACCTCGCCAAGGGCGGCGAGCTCTTCGACCGCGTCTCCAACGCCGGCCAGCTGCCGGAAAATCTATGCCGTCGCTATTTCCAGCAACTCATCGCTGCCGTCAGTTACTGCCATTCCCGCGGCGTCTTTCACCGAGATCTAAAGCTCGAGAACCTTCTTCTCGACGAGAACGGCGATCTCAAGGTCTCTGACTTCGGCCTTTCGGCGATTTCCGACCAGGTCCAAGCCGATGGTCTTTTCCACACGCTGTGCGGAACCCCGGCCTACGTAGCTCCGGAGATTCTCGACAAAAAGGGATATAGCGCCGCAGCCGTCGATCTCTGGTCCTGCGGCATCATACTGTTTGTGCTCGTCGCCGGCTATCTCCCCTTCAATGACTCTAGTCTCATTGCGATGTACCGCAAGATCTATAATGGCGAGTACCATTGTCCTAAATGGACATCGCTCGAGCTCAGGGATCTCATCGGCCGCCTCCTCGACAAAAATCCCGAGACCAGAATCACCGTTGAGGAAATCTTGGCTCATCCGTGGTTCCGAAAAGGACTTGATGAGAAAAAATTGGCTAAGATGGGGAGTTTTCAAGAGGAGGCTGAAGCGGATGAGTACTACAAGATTTCGAAAGCGGAGGCGGTGGATGCTGAGGAAAGACAGCTTAACGCCTTCGACATCATAGGGTTTTCTTTTGGGACTGATCTCTCCGGGCTTTTTGATAAGCAGGCGGAGAGGGAGAGGTATAAAGGAGGGATTGGTAGTGAGCAGGAAAGGGGAAAAGGGGCGCGTTGGGGTGGCGTTACGGGGGCAAAGTGGGAATTTAGTTGTTGGAATGGAGGTTTACCGGCTGAGCGACGATTTGACTGTGTTGGAGGTTCAGAGGGACCGGTCCATCGATGGTGGGGACCGCTGGGCTGGCGAATTTTGGCGAGAAATTCCACCTGGGAACCGGCGTAAACTGGTCGTCAAATCCGTGCCCCGGCCGGCGGCGAATCGCTAAGATCCGTGCCGTCCTGATTTTGCTGTTTTGAAGGAAAGACCGGCGGGTGATTAGTCGTCAATGAATCAAGTCCATGCAGGTTATGTGTTAACTGTGAATTTTGTGTATATTAGAATTTTTTTTTATTTTTTAGGTACGAATCTCATGGGGGAATCAATGTTTGATTCCGCTGATCGATTTGAGCTCAGGACTTGGCTGGTTTATGCTATAATAATATTAAATGATGCGTTGGAAGA
>Dca017399.1 Dca017399 transcript1
ATGACTCAACCACCGCCGCCTCCTCCGCCGCCGCAGCAGAAGCTGCTAGAGTACCGGAAGCCACTTCTCCTAGGCCGCTACGAGGTCGGAAAGCTTCTTGGCCAAGGAAACTTCGCTAAGGTCTACCTCGCCCGCAACGTACGCTCCGGCGAGAGTGTCGCCATTAAAGTGATCGACAAGGAGAAGATCCTTAAAGGTGGCCTCGTCGCACACATCAAACGCGAAATCGCGATTCTCAGCCGTGTTCGCCATCCCAACATCGTCCAGCTCTTCGAAGTCATGGCCACCAAAGCGAAGATCTACTTCGTCATGGAATACGTTCGCGGCGGCGAGCTCTTTAACAAAGTCGCCAAAGGCCGTCTCCGCGAGGACGTAACGAGGAAGTATTTCCAGCAGCTTATTTCGGCTGTTGCGTTTTGCCACGCCCGTGGCGTCTACCACCGGGATCTCAAGCCGGAGAATCTCCTCCTTGACGAGAACGGCGATCTCAAAGTCTCCGACTTTGGGCTCAGTGCAGTGTCAGATCAGAGTCGCAAAGACGGTCTTTTTCACACCTTTTGCGGCACGCCGGCTTACGTCGCGCCGGAAGTTCTTGCGCAGAAGGGCTACGATGCTGCAAAGGTAGATATTTGGTCCTGCGGAGTAATCCTCTTCGTTCTCATGGCGGGATATCTCCCCTTTCACGACCAAAACATTATGCTAATGTATCGCAAAATCTACAAAGGGGAGTTCCGGTGCCCTAGATGGTTTTCACCCGAACTCACCCGCCTTCTCTTCCGCCTACTCGACATAAACCCTAGCACTCGAATCACCATTCCTGAAATCATGGAGAATCGCTGGTTCAAGAAAGGGTTCCGCCATGTCCGGTTCTATTTCGAAAACGATCGATTCTACAGCCTCGACGACATCGACAAACCACCGTCTCCGCCGCCGGACGAGCAGTCAGAATGCGAATCCGAATCCGAATCCGAATCCACCACTTCCTCGGTTTCTTCAAAAAGGAAAGGGCTGGGTTTGCCGAGGCCGGCGAGCCTCAACGCTTTTGATATAATCTCCTTCTCTCCAGGATTCGACCTTTCAGGGTTGTTCGACGAAACAGGGGAGGAGAAAAGATTCGTCTCCGGCGAGCCTGTAGCCAAGATTGTATCGAAATTAGAAGAAATTGCGAAGCTTTTGAGCTTTTCTATTAGAAAGAAGGATTACTTGGTTAACTTGGAGGGAAACAAGGAAGGGGAGAAGGGACCGTTGAAGGTTGCGGCGGAAATATTTGAGCTCACGCCGTCGCTTGTAGTGGTGGCGGTGAAGAAGAAATCCGGAGATCGAGGTGAGTACGAGGAGTTCTGTAAGAGCCAGCTAAAACCCTATTTTCTGAATTGTATGTACGACCACTCCACTGTTGGTTCTGACACTGAGTAG
>MSTRG.17781.3 Dca002402 transcript6
ATGGTGGCTCTGCGGAAAGTGGGCAAGTACGAGGTGGGGAGGACGATCGGTGAAGGGACGTTTGCTAAAGTGAAGTTCGCGCAGAATACCGAGACAGGGGAGAGCGTCGCCATGAAGGTCCTCGATCGCGCCACTATAATCAAGCATAAGATGGCCGATCAGATTAAAAGGGAAATTTCAATAATGAAGCTTGTTAGGCATCCCCATGTTGTACGACTTCATGAGGTCTTGGCGAGCCGCAGGAAGATCTATATAATCCTGGAGTTCATTACAGGAGGCGAATTGTTTGATAAGATTGTTCGACATGGTAAACTTAGTGAAAATGATTCTCGCAAATACTTCCAACAACTCATTGATGGTGTCGATTATTGCCATAGTAAGGGTGTCTATCATCGAGATTTGAAGCCTGAGAACCTCCTACTTGATTCACAAGGATGTCTTAAAATTTCAGATTTTGGCCTCAGCGCTTTGAGAGTAGAAGGAGTTAAACTTCTTCAAACAACTTGTGGAACTCCAAATTATGTGGCTCCAGAGGTACTCAGTCATAAAGGTTATGATGGTGCCATTGCTGATACTTGGTCATGTGGGGTCATTTTATATGTTCTATTGGCAGGGTATCTCCCTTTTGATGAGGTTGATTTGGGTACTCTTTATTGCAAGATCGAGAAGGCCGAATTTTCATGTCCATCATGGTTTTCTATTGGAGCAAAATCCCTGGTACACAGGATACTTGATCCTAATCCTGATAGACGTATTCGAATTGATGACATTAAAAATGACGACTGGTTTATGAGGAACTATGTGCCCTCTAGATATGTTGAAAATGAGGATGTTAACCTTGATGATGTATATGCTGTTTTTGATGACCCCGAGGAACATCAAGCTTGTGAGTCTTTTGGAAATGATGAAGCGGCCCCTCTGGTTCTCAATGCATTTGATCTATTCAGCTTATCTCAAGGGTTGAATTTGGCAGCACTCTTTGAACGAAGACAGGATAATGTTAAACATCAAACTAGATTTCTTTCACGAAAACCTGCTAAAGTGCTTTTGTCAAGCATTGAAGTTGTAGCACAGTCAATGGGCTTGAAGACTCACATTCGCAATTATAAGATGAGGGTTGAAGGTCTATCTGCGGACAGAACTTCCCATTTTTCAGTCATGCTAGAAATTTTTGAGGTAGCTCCATCAATTTTTATGGTGGATATTCAACGAGCAGCTGGAGACACAGAAGAATATTTCAAGTTTAACAAAATCTTCTGCGGCAAGCTTGATGACATAATATTTAGACCACCAGCAGAGAAAAGCAAATCACGTCTGTTAAGGATGTCCAAACGTCAATCTCCAGCATAAATTATGTGCATATATGGCCGCAGAAGTTCATCTCCCCAGTTTTTATTCTGAAGCTGGTAATTCATTTATGGTGATTATTTGTTATATCCAAATCCCTTTGAACTGTTTTCTCTGTTAATCTCTTTAGGTGATAATATAAGGTAAAATATGGTGTGTTCCTCAACAGAGGCAGTTTGGTCCAAGGCCAACAACTGGACAAATTATTCTATGTGAATACCGGACGGTCCAGAAACCAACCAGAACGCGCCACGTCACCAAATACGGAGCACCGGTACCGAGCAAAAAAGTGACATGGCGCATTCTAGTGCGTCCGCACAGAATAATTTTTCCAACAAATGACCTAGTAACTCACAAACCAAGCATGACAAGAAAACATGGAGCCTAATGCATGCAAAAACATCAC
>MSTRG.17781.7 Dca002402 transcript7
AGATTAAAAGGGAAATTTCAATAATGAAGCTTGTTAGGCATCCCCATGTTGTACGACTTCATGAGGTCTTGGCGAGCCGCAGGAAGATCTATATAATCCTGGAGTTCATTACAGGAGGCGAATTGTTTGATAAGATTGTTCGACATGGTAAACTTAGTGAAAATGATTCTCGCAAATACTTCCAACAACTCATTGATGGTGTCGATTATTGCCATACCTGAGAACCTCCTACTTGATTCACAAGGATGTCTTAAAATTTCAGATTTTGGCCTCAGCGCTTTGAGAGTAGAAGGAGTTAAACTTCTTCAAACAACTTGTGGAACTCCAAATTATGTGGCTCCAGAGGTACTCAGTCATAAAGGTTATGATGGTGCCATTGCTGATACTTGGTCATGTGGGGTCATTTTATATGTTCTATTGGCAGGGTATCTCCCTTTTGATGAGGTTGATTTGGGTACTCTTTATTGCAAGATCGAGAAGGCCGAATTTTCATGTCCATCATGGTTTTCTATTGGAGCAAAATCCCTGGTACACAGGATACTTGATCCTAATCCTGATAGACGTATTCGAATTGATGACATTAAAAATGACGACTGGTTTATGAGGAACTATGTGCCCTCTAGATATGTTGAAAATGAGGATGTTAACCTTGATGATGTATATGCTGTTTTTGATGACCCCGAGGAACATCAAGCTTGTGAGTCTTTTGGAAATGATGAAGCGGCCCCTCTGGTTCTCAATGCATTTGATCTATTCAGCTTATCTCAAGGGTTGAATTTGGCAGCACTCTTTGAACGAAGACAGGATAATGTTAAACATCAAACTAGATTTCTTTCACGAAAACCTGCTAAAGTGCTTTTGTCAAGCATTGAAGTTGTAGCACAGTCAATGGGCTTGAAGACTCACATTCGCAATTATAAGATGAGGGTTGAAGGTCTATCTGCGGACAGAACTTCCCATTTTTCAGTCATGCTAGAAATTTTTGAGGTAGCTCCATCAATTTTTATGGTGGATATTCAACGAGCAGCTGGAGACACAGAAGAATATTTCAAGTTTAACAAAATCTTCTGCGGCAAGCTTGATGACATAATATTTAGACCACCAGCAGAGAAAAGCAAATCACGTCTGTTAAGGATGTCCAAACGTCAATCTCCAGCATAAATTATGTGCATATATGGCCGCAGAAGTTCATCTCCCCAGTTTTTATTCTGAAGCTGGTAATTCATTTATGGTGATTATTTGTTATATCCAAATCCCTTTGAACTGTTTTCTCTGTTAATCTCTTTAGGTGATAATATAAGGTAAAATATGGTGTGTTCCTCAACAGAGGCAGTTTGGTCCAAGGTAGTAAAATGTTGATCTTCACCTTGTAGTTCTTACCAACAGCTTTTACTCCATGAACCAGCTTTTATGCATGTTAACAAATTCTTTGAACTTAGCTACCTTTTAAGAGCAATTTTGCAGCATTGTTGTATAAGTTACATGTATTTTCTCATTAAGATTTTTGAAAAGAACTTTGACTATAGTTTATTTTATTATTTTTGGAGGAGATAATAGCTGTTGAAAATGAAAATATCTTGGAATAGATTGGTTATTGTACAGAGCCTTGCATTGGGTACCTATACCCACACCCACCC
>Dca002402.1 Dca002402 transcript3
ATGGTGGCTCTGCGGAAAGTGGGCAAGTACGAGGTGGGGAGGACGATCGGTGAAGGGACGTTTGCTAAAGTGAAGTTCGCGCAGAATACCGAGACAGGGGAGAGCGTCGCCATGAAGGTCCTCGATCGCGCCACTATAATCAAGCATAAGATGGCCGATCAGATTAAAAGGGAAATTTCAATAATGAAGCTTGTTAGGCATCCCCATGTTGTACGACTTCATGAGGTCTTGGCGAGCCGCAGGAAGATCTATATAATCCTGGAGTTCATTACAGGAGGCGAATTGTTTGATAAGATTGTTCGACATGGTAAACTTAGTGAAAATGATTCTCGCAAATACTTCCAACAACTCATTGATGGTGTCGATTATTGCCATAGTAAGGGTGTCTATCATCGAGATTTGAAGCCTGAGAACCTCCTACTTGATTCACAAGGATGTCTTAAAATTTCAGATTTTGGCCTCAGCGCTTTGAGAGTAGAAGGAGTTAAACTTCTTCAAACAACTTGTGGAACTCCAAATTATGTGGCTCCAGAGGTACTCAGTCATAAAGGTTATGATGGTGCCATTGCTGATACTTGGTCATGTGGGGTCATTTTATATGTTCTATTGGCAGGGTATCTCCCTTTTGATGAGGTTGATTTGGGTACTCTTTATTGCAAGATCGAGAAGGCCGAATTTTCATGTCCATCATGGTTTTCTATTGGAGCAAAATCCCTGGTACACAGGATACTTGATCCTAATCCTGATAGACGTATTCGAATTGATGACATTAAAAATGACGACTGGTTTATGAGGAACTATGTGCCCTCTAGATATGTTGAAAATGAGGATGTTAACCTTGATGATGTATATGCTGTTTTTGATGACCCCGAGGAACATCAAGCTTGTGAGTCTTTTGGAAATGATGAAGCGGCCCCTCTGGTTCTCAATGCATTTGATCTATTCAGCTTATCTCAAGGGTTGAATTTGGCAGCACTCTTTGAACGAAGACAGGATAATGTTAAACATCAAACTAGATTTCTTTCACGAAAACCTGCTAAAGTGCTTTTGTCAAGCATTGAAGTTGTAGCACAGTCAATGGGCTTGAAGACTCACATTCGCAATTATAAGATGAGGGTTGAAGGTCTATCTGCGGACAGAACTTCCCATTTTTCAGTCATGCTAGAAATTTTTGAGGTAGCTCCATCAATTTTTATGGTGGATATTCAACGAGCAGCTGGAGACACAGAAGAATATTTCAAGTTTAACAAAATCTTCTGCGGCAAGCTTGATGACATAATATTTAGACCACCAGCAGAGAAAAGCAAATCACGTCTGTTAAGGATGTCCAAACGTCAATCTCCAGCATAA
>MSTRG.17781.4 Dca002402 transcript4
ATGGTGGCTCTGCGGAAAGTGGGCAAGTACGAGGTGGGGAGGACGATCGGTGAAGGGACGTTTGCTAAAGTGAAGTTCGCGCAGAATACCGAGACAGGGGAGAGCGTCGCCATGAAGGTCCTCGATCGCGCCACTATAATCAAGCATAAGATGGCCGATCAGATTAAAAGGGAAATTTCAATAATGAAGCTTGTTAGGCATCCCCATGTTGTACGACTTCATGAGGTCTTGGCGAGCCGCAGGAAGATCTATATAATCCTGGAGTTCATTACAGGAGGCGAATTGTTTGATAAGATTGTTCGACATGGTAAACTTAGTGAAAATGATTCTCGCAAATACTTCCAACAACTCATTGATGGTGTCGATTATTGCCATAGTAAGGGTGTCTATCATCGAGATTTGAAGCCTGAGAACCTCCTACTTGATTCACAAGGATGTCTTAAAATTTCAGATTTTGGCCTCAGCGCTTTGAGAGTAGAAGGAGTTAAACTTCTTCAAACAACTTGTGGAACTCCAAATTATGTGGCTCCAGAGGTAGACGTCCTGAGAATATCCAGTTACAAGTACTCAGTCATAAAGGTTATGATGGTGCCATTGCTGATACTTGGTCATGTGGGGTCATTTTATATGTTCTATTGGCAGGGTATCTCCCTTTTGATGAGGTTGATTTGGGTACTCTTTATTGCAAGATCGAGAAGGCCGAATTTTCATGTCCATCATGGTTTTCTATTGGAGCAAAATCCCTGGTACACAGGATACTTGATCCTAATCCTGATAGACGTATTCGAATTGATGACATTAAAAATGACGACTGGTTTATGAGGAACTATGTGCCCTCTAGATATGTTGAAAATGAGGATGTTAACCTTGATGATGTATATGCTGTTTTTGATGACCCCGAGGAACATCAAGCTTGTGAGTCTTTTGGAAATGATGAAGCGGCCCCTCTGGTTCTCAATGCATTTGATCTATTCAGCTTATCTCAAGGGTTGAATTTGGCAGCACTCTTTGAACGAAGACAGGATAATGTTAAACATCAAACTAGATTTCTTTCACGAAAACCTGCTAAAGTGCTTTTGTCAAGCATTGAAGTTGTAGCACAGTCAATGGGCTTGAAGACTCACATTCGCAATTATAAGATGAGGGTTGAAGGTCTATCTGCGGACAGAACTTCCCATTTTTCAGTCATGCTAGAAATTTTTGAGGTAGCTCCATCAATTTTTATGGTGGATATTCAACGAGCAGCTGGAGACACAGAAGAATATTTCAAGGTTCAAATCTTTATGATTCCTCTTCTTTGTCGATCCCATTTAACAAAATCTTCTGCGGCAAGCTTGATGACATAATATTTAGACCACCAGCAGAGAAAAGCAAATCACGTCTGTTAAGGATGTCCAAACGTCAATCTCCAGCATAA
>MSTRG.17781.5 Dca002402 transcript5
ATGGTGGCTCTGCGGAAAGTGGGCAAGTACGAGGTGGGGAGGACGATCGGTGAAGGGACGTTTGCTAAAGTGAAGTTCGCGCAGAATACCGAGACAGGGGAGAGCGTCGCCATGAAGGTCCTCGATCGCGCCACTATAATCAAGCATAAGATGGCCGATCAGATTAAAAGGGAAATTTCAATAATGAAGCTTGTTAGGCATCCCCATGTTGTACGACTTCATGAGGTCTTGGCGAGCCGCAGGAAGATCTATATAATCCTGGAGTTCATTACAGGAGGCGAATTGTTTGATAAGATTGTTCGACATGGTAAACTTAGTGAAAATGATTCTCGCAAATACTTCCAACAACTCATTGATGGTGTCGATTATTGCCATAGTAAGGGTGTCTATCATCGAGATTTGAAGCCTGAGAACCTCCTACTTGATTCACAAGGATGTCTTAAAATTTCAGATTTTGGCCTCAGCGCTTTGAGAGTAGAAGGAGTTAAACTTCTTCAAACAACTTGTGGAACTCCAAATTATGTGGCTCCAGAGGTACTCAGTCATAAAGGTTATGATGGTGCCATTGCTGATACTTGGTCATGTGGGGTCATTTTATATGTTCTATTGGCAGGGTATCTCCCTTTTGATGAGGTTGATTTGGGTACTCTTTATTGCAAGATCGAGAAGGCCGAATTTTCATGTCCATCATGGTTTTCTATTGGAGCAAAATCCCTGGTACACAGGATACTTGATCCTAATCCTGATAGACGTATTCGAATTGATGACATTAAAAATGACGACTGGTTTATGAGGAACTATGTGCCCTCTAGATATGTTGAAAATGAGGATGTTAACCTTGATGATGTATATGCTGTTTTTGATGACCCCGAGGAACATCAAGCTTGTGAGTCTTTTGGAAATGATGAAGCGGCCCCTCTGGTTCTCAATGCATTTGATCTATTCAGCTTATCTCAAGGGTTGAATTTGGCAGCACTCTTTGAACGAAGACAGGATAATGTTAAACATCAAACTAGATTTCTTTCACGAAAACCTGCTAAAGTGCTTTTGTCAAGCATTGAAGTTGTAGCACAGTCAATGGGCTTGAAGACTCACATTCGCAATTATAAGATGAGGGTTGAAGGTCTATCTGCGGACAGAACTTCCCATTTTTCAGTCATGCTAGAAATTTTTGAGGTAGCTCCATCAATTTTTATGGTGGATATTCAACGAGCAGCTGGAGACACAGAAGAATATTTCAAGTTTAACAAAATCTTCTGCGGCAAGCTTGATGACATAATATTTAGACCACCAGCAGAGAAAAGCAAATCCCTTTGAACTGTTTTCTCTGTTAATCTCTTTAGGTGATAATATAAGGTAAAATATGGTGTGTTCCTCAACAGAGGCAGTTTGGTCCAAGGTAGTAAAATGTTGATCTTCACCTTGTAGTTCTTACCAACAGCTTTTACTCCATGAACCAGCTTTTATGCATGTTAACAAATTCTTTGAACTTAGCTACCTTTTAAGAGCAATTTTGCAGCATTGTTGTATAAGTTACATGTATTTTCTCATTAAGATTTTTGAAAAGAACTTTGACTATAGTTTATTTTATTATTTTTGGAGGAG
>MSTRG.17781.1 Dca002402 transcript1
ATTTCTTGCATCGTCGATTTTATCTCTTTACTTTCCCCTCTTTTTCTCCCTCTTCTCCCTATATTTAGCGTTCAGTGGCTTCCAAAGGATAAAAAAGAGCGCTTTCCATCAGAAAACCAGCCGCAGCTCTTCATGAGAAGCGGTACTGGTCTACTACCTTTCCCGATTTCCTACTACTGGTTTTCCACCGCAGAATCTTTTAGTTCTACCTCGGTTTTGGTTGTCTTTGGTGAGAGAAAGCGAGAGACAGAGAGATGGTGGCTCTGCGGAAAGTGGGCAAGTACGAGGTGGGGAGGACGATCGGTGAAGGGACGTTTGCTAAAGTGAAGTTCGCGCAGAATACCGAGACAGGGGAGAGCGTCGCCATGAAGGTCCTCGATCGCGCCACTATAATCAAGCATAAGATGGCCGATCAGATTAAAAGGGAAATTTCAATAATGAAGCTTGTTAGGCATCCCCATGTTGTACGACTTCATGAGGTCTTGGCGAGCCGCAGGAAGATCTATATAATCCTGGAGTTCATTACAGGAGGCGAATTGTTTGATAAGATTGTTCGACATGGTAAACTTAGTGAAAATGATTCTCGCAAATACTTCCAACAACTCATTGATGGTGTCGATTATTGCCATAGTAAGGGTGTCTATCATCGAGATTTGAAGCCTGAGAACCTCCTACTTGATTCACAAGGATGTCTTAAAATTTCAGATTTTGGCCTCAGCGCTTTGAGAGTAGAAGGAGTTAAACTTCTTCAAACAACTTGTGGAACTCCAAATTATGTGGCTCCAGAGGTAGACGTCCTGAGAATATCCAGTTACAAGTACTCAGTCATAAAGGTTATGATGGTGCCATTGCTGATACTTGGTCATGTGGGGTCATTTTATATGTTCTATTGGCAGGGTATCTCCCTTTTGATGAGGTTGATTTGGGTACTCTTTATTGCAAGATCGAGAAGGCCGAATTTTCATGTCCATCATGGTTTTCTATTGGAGCAAAATCCCTGGTACACAGGATACTTGATCCTAATCCTGATAGACGTATTCGAATTGATGACATTAAAAATGACGACTGGTTTATGAGGAACTATGTGCCCTCTAGATATGTTGAAAATGAGGATGTTAACCTTGATGATGTATATGCTGTTTTTGATGACCCCGAGGAACATCAAGCTTGTGAGTCTTTTGGAAATGATGAAGCGGCCCCTCTGGTTCTCAATGCATTTGATCTATTCAGCTTATCTCAAGGGTTGAATTTGGCAGCACTCTTTGAACGAAGACAGGATAATGTTAAACATCAAACTAGATTTCTTTCACGAAAACCTGCTAAAGTGCTTTTGTCAAGCATTGAAGTTGTAGCACAGTCAATGGGCTTGAAGACTCACATTCGCAATTATAAGATGAGGGTTGAAGGTCTATCTGCGGACAGAACTTCCCATTTTTCAGTCATGCTAGAAATTTTTGAGGTAGCTCCATCAATTTTTATGGTGGATATTCAACGAGCAGCTGGAGACACAGAAGAATATTTCAAGTTTAACAAAATCTTCTGCGGCAAGCTTGATGACATAATATTTAGACCACCAGCAGAGAAAAGCAAATCACGTCTGTTAAGGATGTCCAAACGTCAATCTCCAGCATAAATTATGTGCATATATGGCCGCAGAAGTTCATCTCCCCAGTTTTTATTCTGAAGCTGGTAATTCATTTATGGTGATTATTTGTTATATCCAAATCCCTTTGAACTGTTTTCTCTGTTAATCTCTTTAGGTGATAATATAAGGTAAAATATGGTGTGTTCCTCAACAGAGGCAGTTTGGTCCAAGGTAGTAAAATGTTGATCTTCACCTTGTAGTTCTTACCAACAGCTTTTACTCCATGAACCAGCTTTTATGCATGTTAACAAATTCTTTGAACTTAGCTACCTTTTAAGAGCAATTTTGCAGCATTGTTGTATAAGTTACATGTATTTTCTCATTAAGATTTTTGAAAAGAACTTTGACTATAGTTTATTTTATTATTTTTGGAGGAGATAATAGCTGTTGAAAATGAAAATATCTTGGAATAGATTGGTTATTGTACAGAGCCTTGCATTGGGTACCTATACCCACACCCACCCATGTACCCAGCCATACCCAATGGGT
>MSTRG.17781.2 Dca002402 transcript2
CTTGCATCGTCGATTTTATCTCTTTACTTTCCCCTCTTTTTCTCCCTCTTCTCCCTATATTTAGCGTTCAGTGGCTTCCAAAGGATAAAAAAGAGCGCTTTCCATCAGAAAACCAGCCGCAGCTCTTCATGAGAAGCGGTACTGGTCTACTACCTTTCCCGATTTCCTACTACTGGTTTTCCACCGCAGAATCTTTTAGTTCTACCTCGGTTTTGGTTGTCTTTGGTGAGAGAAAGCGAGAGACAGAGAGATGGTGGCTCTGCGGAAAGTGGGCAAGTACGAGGTGGGGAGGACGATCGGTGAAGGGACGTTTGCTAAAGTGAAGTTCGCGCAGAATACCGAGACAGGGGAGAGCGTCGCCATGAAGGTCCTCGATCGCGCCACTATAATCAAGCATAAGATGGCCGATCAGATTAAAAGGGAAATTTCAATAATGAAGCTTGTTAGGCATCCCCATGTTGTACGACTTCATGAGGTCTTGGCGAGCCGCAGGAAGATCTATATAATCCTGGAGTTCATTACAGGAGGCGAATTGTTTGATAAGATTGTTCGACATGGTAAACTTAGTGAAAATGATTCTCGCAAATACTTCCAACAACTCATTGATGGTGTCGATTATTGCCATAGTAAGGGTGTCTATCATCGAGATTTGAAGCCTGAGAACCTCCTACTTGATTCACAAGGATGTCTTAAAATTTCAGATTTTGGCCTCAGCGCTTTGAGAGTAGAAGGAGTTAAACTTCTTCAAACAACTTGTGGAACTCCAAATTATGTGGCTCCAGAGGTACTCAGTCATAAAGGTTATGATGGTGCCATTGCTGATACTTGGTCATGTGGGGTCATTTTATATGTTCTATTGGCAGGGTATCTCCCTTTTGATGAGGTTGATTTGGGTACTCTTTATTGCAAGATCGAGAAGGCCGAATTTTCATGTCCATCATGGTTTTCTATTGGAGCAAAATCCCTGGTACACAGGATACTTGATCCTAATCCTGATAGACGTATTCGAATTGATGACATTAAAAATGACGACTGGTTTATGAGGAACTATGTGCCCTCTAGATATGTTGAAAATGAGGATGTTAACCTTGATGATGTATATGCTGTTTTTGATGACCCCGAGGAACATCAAGCTTGTGAGTCTTTTGGAAATGATGAAGCGGCCCCTCTGGTTCTCAATGCATTTGATCTATTCAGCTTATCTCAAGGGTTGAATTTGGCAGCACTCTTTGAACGAAGACAGGATAATGTTAAACATCAAACTAGATTTCTTTCACGAAAACCTGCTAAAGTGCTTTTGTCAAGCATTGAAGTTGTAGCACAGTCAATGGGCTTGAAGACTCACATTCGCAATTATAAGATGAGGGTTGAAGGTCTATCTGCGGACAGAACTTCCCATTTTTCAGTCATGCTAGAATTTAACAAAATCTTCTGCGGCAAGCTTGATGACATAATATTTAGACCACCAGCAGAGAAAAGCAAATCACGTCTGTTAAGGATGTCCAAACGTCAATCTCCAGCATAAATTATGTGCATATATGGCCGCAGAAGTTCATCTCCCCAGTTTTTATTCTGAAGCTGGTAATTCATTTATGGTGATTATTTGTTATATCCAAATCCCTTTGAACTGTTTTCTCTGTTAATCTCTTTAGGTGATAATATAAGGTAAAATATGGTGTGTTCCTCAACAGAGGCAGTTTGGTCCAAGGTAGTAAAATGTTGATCTTCACCTTGTAGTTCTTACCAACAGCTTTTACTCCATGAACCAGCTTTTATGCATGTTAACAAATTCTTTGAACTTAGCTACCTTTTAAGAGCAATTTTGCAGCATTGTTGTATAAGTTACATGTATTTTCTCATTAAGATTTTTGAAAAGAACTTTGACTATAGTTTATTTTATTATTTTTGGAGGAGATAATAGCTGTTGAAAATGAAAATATCTTGGAATAGATTGGTTATTGTACAGAGCCTTGCATTGGGTACCTATACCCACACCCACCCATGTACCCAGCCATACCCAATGGGTATGGGTGGGTATGGGTATGCTCATTGCCTTATGGGTGCGTATTCAACATCGGGGGTAAATCGATTTACATTGTTAATCGTCGTATATCTTATATTACTGCAATTCTCACTACGTAGTGTGCAACACTTAACCACACTGCAACTACAGTAAATTCTGATATGCGCCTTAAAAGTTTGCAATCAGAGTAAAGAGCAACAAGTCTCAAGACAATCAGTCTGTGGCATATTGCGTTCAAAAAGTATGGAAAGTTGGTGGGTATACGTGGGTACGACATTCCGAAAGTCACCATGGGTGGGCGAAGCTTGTCCAAGTAAATCATGGGTATCCAACCAGGACCCCATATAGAGCTTTGTTATTGTAGCGTATTGTTTTCCTTTTTGTTTCTGGAAATGATATAAAGATTATTTCACTTTGTTTCTGGATCCAAGAAC
>MSTRG.21617.4 Dca012740 transcript4
GACATATTCGTCCTGCTCGGACGCCCCTTACCATTTCCTCGCACAAAAGAAGGTTTACGAGAGAGACAGAGAGAGATAAGTTCGCTCTCTTAGTCTCTTTGTAGCGTTTGCCGATGGCTTCTACGACCCACTGGGGAACCGTCCTCTTTCCTCTGTCTCCGTTCCGTGCTTGGCTGTCCTACTTCGCCGTCGAAAGTGTCATATTTGTTCGACTTTAGATCTGTGAGGGATTTTATCAGTTCTTCCCCGATTTAGTAGAGTGAGGGCGAGATTTGACAGGACGGGAGATATGAATGTGGTGAAGGGGCAAGATTGGCAGCCTTGCAATAAGAAGAGGTTGTGAAAACGAAGAATTACGGTTTAATTGGGCGGCAAGGTGAAGGGTTGGGGGAAAGACGGACAGAGATGAGCTCGACAGCGAGAATGCGGGTGGGGAGGTATGAGATAGGAAGGACTTTGGGGGAGGGTTCGTTCGCGAAGGTCAAGTTTGCGCGGAACGTGGAGACAGGAGAGAATGTTGCCATCAAGATCCTGGACAAGGAGAAGGTCCTCCTTCACAAGATGGTTGGCCAGATCAAACGGGAAATTTCTACCATGAAGCTGATTAGACACCCAAATGTAATAAGGATGTATGAGGTGATGGCAAGCAAGACAAAGATATACATTGTATTGGAGCTTGTGACAGGCAAGCAGTGGAAGATTGAAGGAGGATGAAGCAAGGAAGTACTTTCAACAGCTAATCAATGCCGTGGACTATTGTCACAGCAGGGGCGTCTATCACAGGGACCTAAAGCCAGAAAATCTGCTTTTAGATGTCAATGGGCTTCTCAAAGTCTCGGATTTTGGACTAAGTGCACTTCCTCAACAAGTTCGTGAAGATGGACTGCTTCACACAACATGTGGAACACCAAATTATGTTGCTCCAGAGGTGATAAACAATAAAGGCTATGATGGAGCCAAGGCAGATCTTTGGTCATGCGGTGTTATCCTTTTTATTCTAATGGCAGGCTATTTGCCTTTTGAAGATTCTAACCTAATGATACTTTATAAGAAGATCTTTAAAGCTGATTTTACATGTCCTGCTTGGTTCTCCACCAGCGTGAAGAAGCTTATTAAGAGGATTTTGGATCCTAATCCCCAAACTCGCATGACAATGGCAGAAGTGATCGAAAATGAGTGGTTTAAGAAGGGATACCAACCTCCAAGTTTTGAAACAGCTGAAATTAGTCTTGATGATGTAAATGCGATCTTTGATGAATCGGGGGAGTCAGCGAATCTTGTTGTTGAGCAGCGACTAGAAAGACCATCTCAGATGAATGCATTTGAGCTTATTTCTACATCCCAAGGTCTAAATCTTGGAAGCTTGTTTGAGAAGCAGATGGGTCTTGTTCAACGGGAAACAAGATTCGCATCAAAACTGCCTGCTGAAGAAATACTTTCAAAGATAGAAGAAGCTGCCAAACCTTTGGGCTTTAATTCCGAGAAACGAAATTACAAGTTGAAACTGGAAGGCGAAAAAAGTGGAAGGAAAGGTCCTTTAGCCATTGCAACACAGGTTTTCGAAGTAGCTCCATCATTAAACATGGTAGAGGTCCGTAAGGCCAGAGGTGACACTCTTGAATTTCATAAGTTCTACAAAAACATCTCAGCCGGGCTGAAAGATATCATCTGGAAAACTTGACAACTGAAGCAACTTCAAGTTCCGATTAACACCAGACCTGTGTAAAATGACTTGACTTGATGCATACTGCTTTTGATCCATTGCTTGGCTATATAATTTCTGAAATGTTTGTCTGTGCTGTTTTGTAAATTTCCTGAAACTTGCGGTCCTATGTTTTATATTTCCAATGTATTACTATTTGGTTTCCTCGTGTTTCTATCTCCAACCCAATTTTATCTTGCACTCAATAGTCCCCTACTCTATGTAATATGTAAGTGGGGCATATTTTCTTCCGTTGTTACACATTGCAGACAAAAGAAATGGTCCACTGAAGGTGAAATTATTTCGTGCG
>Dca012740.1 Dca012740 transcript7
ATGAGCTCGACAGCGAGAATGCGGGTGGGGAGGTATGAGATAGGAAGGACTTTGGGGGAGGGTTCGTTCGCGAAGGTCAAGTTTGCGCGGAACGTGGAGACAGGAGAGAATGTTGCCATCAAGATCCTGGACAAGGAGAAGGTCCTCCTTCACAAGATGGTTGGCCAGATCAAACGGGAAATTTCTACCATGAAGCTGATTAGACACCCAAATGTAATAAGGATGTATGAGGTGATGGCAAGCAAGACAAAGATATACATTGTATTGGAGCTTGTGACAGGTGGTGAACTCTTTGACAAGATTGCAAGCAGTGGAAGATTGAAGGAGGATGAAGCAAGGAAGTACTTTCAACAGCTAATCAATGCCGTGGACTATTGTCACAGCAGGGGCGTCTATCACAGGGACCTAAAGCCAGAAAATCTGCTTTTAGATGTCAATGGGCTTCTCAAAGTCTCGGATTTTGGACTAAGTGCACTTCCTCAACAAGTTCGTGAAGATGGACTGCTTCACACAACATGTGGAACACCAAATTATGTTGCTCCAGAGGTGATAAACAATAAAGGCTATGATGGAGCCAAGGCAGATCTTTGGTCATGCGGTGTTATCCTTTTTATTCTAATGGCAGGCTATTTGCCTTTTGAAGATTCTAACCTAATGATACTTTATAAGAAGATCTTTAAAGCTGATTTTACATGTCCTGCTTGGTTCTCCACCAGCGTGAAGAAGCTTATTAAGAGGATTTTGGATCCTAATCCCCAAACTCGCATGACAATGGCAGAAGTGATCGAAAATGAGTGGTTTAAGAAGGGATACCAACCTCCAAGTTTTGAAACAGCTGAAATTAGTCTTGATGATGTAAATGCGATCTTTGATGAATCGGGGGAGTCAGCGAATCTTGTTGTTGAGCAGCGACTAGAAAGACCATCTCAGATGAATGCATTTGAGCTTATTTCTACATCCCAAGGTCTAAATCTTGGAAGCTTGTTTGAGAAGCAGATGGGTCTTGTTCAACGGGAAACAAGATTCGCATCAAAACTGCCTGCTGAAGAAATACTTTCAAAGATAGAAGAAGCTGCCAAACCTTTGGGCTTTAATTCCGAGAAACGAAATTACAAGTTGAAACTGGAAGGCGAAAAAAGTGGAAGGAAAGGTCCTTTAGCCATTGCAACACAGGTTTTCGAAGTAGCTCCATCATTAAACATGGTAGAGGTCCGTAAGGCCAGAGGTGACACTCTTGAATTTCATAAGTTCTACAAAAACATCTCAGCCGGGCTGAAAGATATCATCTGGAAAACTTGA
>MSTRG.21617.5 Dca012740 transcript5
CACATACAGATGTCTTCACGCAGAGCGACCGACACTGTGTTTGCTGTTATTGACCGCGGTGAGATCCCTGCATCGTGCAGAATTACTAGTAGCCAGGAGGCTCTCGTATTCAAAGCCGCCGGCTGACATATTCGTCCTGCTCGGACGCCCCTTACCATTTCCTCGCACAAAAGAAGGTTTACGAGAGAGACAGAGAGAGATAAGTTCGCTCTCTTAGTCTCTTTGTAGCGTTTGCCGATGGCTTCTACGACCCACTGGGGAACCGTCCTCTTTCCTCTGTCTCCGTTCCGTGCTTGGCTGTCCTACTTCGCCGTCGAAAGTGTCATATTTGTTCGACTTTAGATCTGTGAGGGATTTTATCAGTTCTTCCCCGATTTAGTAGAGTGAGGGCGAGATTTGACAGGACGGGAGATATGAATGTGGTGAAGGGGCAAGATTGGCAGCCTTGCAATAAGAAGAGGTTGTGAAAACGAAGAATTACGGTTTAATTGGGCGGCAAGGTGAAGGGTTGGGGGAAAGACGGACAGAGATGAGCTCGACAGCGAGAATGCGGGTGGGGAGACAGGAGAGAATGTTGCCATCAAGATCCTGGACAAGGAGAAGGTCCTCCTTCACAAGATGGTTGGCCAGATCAAACGGGAAATTTCTACCATGAAGCTGATTAGACACCCAAATGTAATAAGGATGTATGAGGTGATGGCAAGCAAGACAAAGATATACATTGTATTGGAGCTTGTGACAGGTGGTGAACTCTTTGACAAGATTGCAAGCAGTGGAAGATTGAAGGAGGATGAAGCAAGGAAGTACTTTCAACAGCTAATCAATGCCGTGGACTATTGTCACAGCAGGGGCGTCTATCACAGGGACCTAAAGCCAGAAAATCTGCTTTTAGATGTCAATGGGCTTCTCAAAGTCTCGGATTTTGGACTAAGTGCACTTCCTCAACAAGTTCGTGAAGATGGACTGCTTCACACAACATGTGGAACACCAAATTATGTTGCTCCAGAGGTGATAAACAATAAAGGCTATGATGGAGCCAAGGCAGATCTTTGGTCATGCGGTGTTATCCTTTTTATTCTAATGGCAGGCTATTTGCCTTTTGAAGATTCTAACCTAATGATACTTTATAAGAAGATCTTTAAAGCTGATTTTACATGTCCTGCTTGGTTCTCCACCAGCGTGAAGAAGCTTATTAAGAGGATTTTGGATCCTAATCCCCAAACTCGCATGACAATGGCAGAAGTGATCGAAAATGAGTGGTTTAAGAAGGGATACCAACCTCCAAGTTTTGAAACAGCTGAAATTAGTCTTGATGATGTAAATGCGATCTTTGATGAATCGGGGGAGTCAGCGAATCTTGTTGTTGAGCAGCGACTAGAAAGACCATCTCAGATGAATGCATTTGAGCTTATTTCTACATCCCAAGGTCTAAATCTTGGAAGCTTGTTTGAGAAGCAGATGGGTCTTGTTCAACGGGAAACAAGATTCGCATCAAAACTGCCTGCTGAAGAAATACTTTCAAAGATAGAAGAAGCTGCCAAACCTTTGGGCTTTAATTCCGAGAAACGAAATTACAAGTTGAAACTGGAAGGCGAAAAAAGTGGAAGGAAAGGTCCTTTAGCCATTGCAACACAGGTTTTCGAAGTAGCTCCATCATTAAACATGGTAGAGGTCCGTAAGGCCAGAGGTGACACTCTTGAATTTCATAAGTTCTACAAAAACATCTCAGCCGGGCTGAAAGATATCATCTGGAAAACTTGACAACTGAAGCAACTTCAAGTTCCGATTAACACCAGACCTGTGTAAAATGACTTGACTTGATGCATACTGCTTTTGATCCATTGCTTGGCTATATAATTTCTGAAATGTTTGTCTGTGCTGTTTTGTAAATTTCCTGAAACTTGCGGTCCTATGTTTTATATTTCCAATGTATTACTATTTGGTTTCCTCGTGTTTCTATCTCCAACCCAATTTTATCTTGCACTCAATAGTCCCCTACTCTATGTAATATGTAAGTGGGGCATATTTTCTTCCGTTGTTACACATTGCAGACAAAAGAAATGGTCCACTGAAGGTGAA
>MSTRG.21617.1 Dca012740 transcript1
CTCTCTCTCTCTCTCTCTCATATATATATATGAGAGAGAGAGAATGAGAGGTATAGTTATGGATCTTATGGTTTTCCTTCATTCAATATTTTCCTTTTACTTTGAGATCAAACGGGAAATTTCTACCATGAAGCTGATTAGACACCCAAATGTAATAAGGATGTATGAGGTGATGGCAAGCAAGACAAAGATATACATTGTATTGGAGCTTGTGACAGGTGGTGAACTCTTTGACAAGATTGCAAGCAGTGGAAGATTGAAGGAGGATGAAGCAAGGAAGTACTTTCAACAGCTAATCAATGCCGTGGACTATTGTCACAGCAGGGGCGTCTATCACAGGGACCTAAAGCCAGAAAATCTGCTTTTAGATGTCAATGGGCTTCTCAAAGTCTCGGATTTTGGACTAAGTGCACTTCCTCAACAAGTTCGTGAAGATGGACTGCTTCACACAACATGTGGAACACCAAATTATGTTGCTCCAGAGGTGATAAACAATAAAGGCTATGATGGAGCCAAGGCAGATCTTTGGTCATGCGGTGTTATCCTTTTTATTCTAATGGCAGGCTATTTGCCTTTTGAAGATTCTAACCTAATGATACTTTATAAGAAGATCTTTAAAGCTGATTTTACATGTCCTGCTTGGTTCTCCACCAGCGTGAAGAAGCTTATTAAGAGGATTTTGGATCCTAATCCCCAAACTCGCATGACAATGGCAGAAGTGATCGAAAATGAGTGGTTTAAGAAGGGATACCAACCTCCAAGTTTTGAAACAGCTGAAATTAGTCTTGATGATGTAAATGCGATCTTTGATGAATCGGGGGAGTCAGCGAATCTTGTTGTTGAGCAGCGACTAGAAAGACCATCTCAGATGAATGCATTTGAGCTTATTTCTACATCCCAAGGTCTAAATCTTGGAAGCTTGTTTGAGAAGCAGATGGGTCTTGTTCAACGGGAAACAAGATTCGCATCAAAACTGCCTGCTGAAGAAATACTTTCAAAGATAGAAGAAGCTGCCAAACCTTTGGGCTTTAATTCCGAGAAACGAAATTACAAGTTGAAACTGGAAGGCGAAAAAAGTGGAAGGAAAGGTCCTTTAGCCATTGCAACACAGGTTTTCGAAGTAGCTCCATCATTAAACATGGTAGAGGTCCGTAAGGCCAGAGGTGACACTCTTGAATTTCATAAGTTCTACAAAAACATCTCAGCCGGGCTGAAAGATATCATCTGGAAAACTTGACAACTGAAGCAACTTCAAGTTCCGATTAACACCAGACCTGTGTAAAATGACTTGACTTGATGCATACTGCTTTTGATCCATTGCTTGGCTATATAATTTCTGAAATGTTTGTCTGTGCTGTTTTGTAAATTTCCTGAAACTTGCGGTCCTATGTTTTATATTTCCAATGTATTACTATTTGGTTTCCTCGTGTTTCTATCTCCAACCCAATTTTATCTTGCACTCAATAGTCCCCTACTCTATGTAATATGTAAGTGGGGCATATTTTCTTCCGTTGTTACACATTGCAGACAAAAGAAATGGTCCACTGAAGGTGAAATTATTTCGTGCGGTCACCGGAAGCTATTCAGAGATGAATCAGATACGTCATTTTTTTTTGCAGTGTACCAGTTTTATATATCGTTGTGTACTGGGTGATGTGTGGCGCATCATAATTCACCTCGGGATAATTCAGTGATCGCACG
>MSTRG.21617.3 Dca012740 transcript3
CTGACATATTCGTCCTGCTCGGACGCCCCTTACCATTTCCTCGCACAAAAGAAGGTTTACGAGAGAGACAGAGAGAGATAAGTTCGCTCTCTTAGTCTCTTTGTAGCGTTTGCCGATGGCTTCTACGACCCACTGGGGAACCGTCCTCTTTCCTCTGTCTCCGTTCCGTGCTTGGCTGTCCTACTTCGCCGTCGAAAGTGTCATATTTGTTCGACTTTAGATCTGTGAGGGATTTTATCAGTTCTTCCCCGATTTAGTAGAGTGAGGGCGAGATTTGACAGGACGGGAGATATGAATGTGGTGAAGGGGCAAGATTGGCAGCCTTGCAATAAGAAGAGGTTGTGAAAACGAAGAATTACGGTTTAATTGGGCGGCAAGGTGAAGGGTTGGGGGAAAGACGGACAGAGATGAGCTCGACAGCGAGAATGCGGGTGGGGAGGTATGAGATAGGAAGGACTTTGGGGGAGGGTTCGTTCGCGAAGGTCAAGTTTGCGCGGAACGTGGAGACAGGAGAGAATGTTGCCATCAAGATCCTGGACAAGGAGAAGGTCCTCCTTCACAAGATGGTTGGCCAGATCAAACGGGAAATTTCTACCATGAAGCTGATTAGACACCCAAATGTAATAAGGATGTATGAGGTGATGGCAAGCAAGACAAAGATATACATTGTATTGGAGCTTGTGACAGGTGGTGAACTCTTTGACAAGATTGCAAGCAGTGGAAGATTGAAGGAGGATGAAGCAAGGAAGTACTTTCAACAGCTAATCAATGCCGTGGACTATTGTCACAGCAGGGGCGTCTATCACAGGGACCTAAAGCCAGAAAATCTGCTTTTAGATGTCAATGGGCTTCTCAAAGTCTCGGATTTTGGACTAAGTGCACTTCCTCAACAAGTTCGTGAAGATGGACTGCTTCACACAACATGTGGAACACCAAATTATGTTGCTCCAGAGGTGATAAACAATAAAGGCTATGATGGAGCCAAGGCAGATCTTTGGTCATGCGGTGTTATCCTTTTTATTCTAATGGCAGGCTATTTGCCTTTTGAAGATTCTAACCTAATGATACTTTATAAGAAGATCTTTAAAGCTGATTTTACATGTCCTGCTTGGTTCTCCACCAGCGTGAAGAAGCTTATTAAGAGGATTTTGGATCCTAATCCCCAAACTCGCATGACAATGGCAGAAGTGATCGAAAATGAGTGGTTTAAGAAGGGATACCAACCTCCAAGTTTTGAAACAGCTGAAATTAGTCTTGATGATGTAAATGCGATCTTTGATGAATCGGGGGAGTCAGCGAATCTTGTTGTTGAGCAGCGACTAGAAAGACCATCTCAGATGAATGCATTTGAGCTTATTTCTACATCCCAAGGTCTAAATCTTGGAAGCTTGTTTGAGAAGCAGATGGGTCTTGTTCAACGGGAAACAAGATTCGCATCAAAACTGCCTGCTGAAGAAATACTTTCAAAGATAGAAGAAGCTGCCAAACCTTTGGGCTTTAATTCCGAGAAACGAAATTACAAGTTGAAACTGGAAGGCGAAAAAAGTGGAAGGAAAGGTCCTTTAGCCATTGCAACACAGGTTTTCGAAGTAGCTCCATCATTAAACATGGTAGAGGTCCGTAAGGCCAGAGGTGACACTCTTGAATTTCATAAGACAAAAGAAATGGTCCACTGAAGGTGAAATTATTTCGTGCGGTCACCGGAAGCTATTCAGAGATGAATCAGATACGTCATTTTTTTTTGCAGTGTACCAGTTTTATATATCGTTGTGTACTGGGTGATGTGTGGCGCATCATAATTCACCTCGGG
>MSTRG.21617.6 Dca012740 transcript6
ATATTCGTCCTGCTCGGACGCCCCTTACCATTTCCTCGCACAAAAGAAGGTTTACGAGAGAGACAGAGAGAGATAAGTTCGCTCTCTTAGTCTCTTTGTAGCGTTTGCCGATGGCTTCTACGACCCACTGGGGAACCGTCCTCTTTCCTCTGTCTCCGTTCCGTGCTTGGCTGTCCTACTTCGCCGTCGAAAGTGTCATATTTGTTCGACTTTAGATCTGTGAGGGATTTTATCAGTTCTTCCCCGATTTAGTAGAGTGAGGGCGAGATTTGACAGGACGGGAGATATGAATGTGGTGAAGGGGCAAGATTGGCAGCCTTGCAATAAGAAGAGGTTGTGAAAACGAAGAATTACGGTTTAATTGGGCGGGTTCGTTCGCGAAGGTCAAGTTTGCGCGGAACGTGGAGACAGGAGAGAATGTTGCCATCAAGATCCTGGACAAGGAGAAGGTCCTCCTTCACAAGATGGTTGGCCAGATCAAACGGGAAATTTCTACCATGAAGCTGATTAGACACCCAAATGTAATAAGGATGTATGAGGTGATGGCAAGCAAGACAAAGATATACATTGTATTGGAGCTTGTGACAGGTGGTGAACTCTTTGACAAGATTGCAAGCAGTGGAAGATTGAAGGAGGATGAAGCAAGGAAGTACTTTCAACAGCTAATCAATGCCGTGGACTATTGTCACAGCAGGGGCGTCTATCACAGGGACCTAAAGCCAGAAAATCTGCTTTTAGATGTCAATGGGCTTCTCAAAGTCTCGGATTTTGGACTAAGTGCACTTCCTCAACAAGTTCGTGAAGATGGACTGCTTCACACAACATGTGGAACACCAAATTATGTTGCTCCAGAGGTGATAAACAATAAAGGCTATGATGGAGCCAAGGCAGATCTTTGGTCATGCGGTGTTATCCTTTTTATTCTAATGGCAGGCTATTTGCCTTTTGAAGATTCTAACCTAATGATACTTTATAAGAAGATCTTTAAAGCTGATTTTACATGTCCTGCTTGGTTCTCCACCAGCGTGAAGAAGCTTATTAAGAGGATTTTGGATCCTAATCCCCAAACTCGCATGACAATGGCAGAAGTGATCGAAAATGAGTGGTTTAAGAAGGGATACCAACCTCCAAGTTTTGAAACAGCTGAAATTAGTCTTGATGATGTAAATGCGATCTTTGATGAATCGGGGGAGTCAGCGAATCTTGTTGTTGAGCAGCGACTAGAAAGACCATCTCAGATGAATGCATTTGAGCTTATTTCTACATCCCAAGGTCTAAATCTTGGAAGCTTGTTTGAGAAGCAGATGGGTCTTGTTCAACGGGAAACAAGATTCGCATCAAAACTGCCTGCTGAAGAAATACTTTCAAAGATAGAAGAAGCTGCCAAACCTTTGGGCTTTAATTCCGAGAAACGAAATTACAAGTTGAAACTGGAAGGCGAAAAAAGTGGAAGGAAAGGTCCTTTAGCCATTGCAACACAGGTTTTCGAAGTAGCTCCATCATTAAACATGGTAGAGGTCCGTAAGGCCAGAGGTGACACTCTTGAATTTCATAAGTTCTACAAAAACATCTCAGCCGGGCTGAAAGATATCATCTGGAAAACTTGACAACTGAAGCAACTTCAAGTTCCGATTAACACCAGACCTGTGTAAAATGACTTGACTTGATGCATACTGCTTTTGATCCATTGCTTGGCTATATAATTTCTGAAATGTTTGTCTGTGCTGTTTTGTAAATTTCCTGAAACTTGCGGTCCTATGTTTTATATTTCCAATGTATTACTATTTGGTTTCCTCGTGTTTCTATCTCCAACCCAATTTTATCTTGCACTCAATAGTCCCCTACTCTATGTAATATGTAAGTGGGGCATATTTTCTTCCGTTGTTACACATTGCAGACAAAAGAAATGGTCCAC
>MSTRG.21617.2 Dca012740 transcript2
CTCTCTCTCTCTCTCTCTCATATATATATATGAGAGAGAGAGAATGAGAGATCAAACGGGAAATTTCTACCATGAAGCTGATTAGACACCCAAATGTAATAAGGATGTATGAGGTGATGGCAAGCAAGACAAAGATATACATTGTATTGGAGCTTGTGACAGGTGGTGAACTCTTTGACAAGATTGCAAGCAGTGGAAGATTGAAGGAGGATGAAGCAAGGAAGTACTTTCAACAGCTAATCAATGCCGTGGACTATTGTCACAGCAGGGGCGTCTATCACAGGGACCTAAAGCCAGAAAATCTGCTTTTAGATGTCAATGGGCTTCTCAAAGTCTCGGATTTTGGACTAAGTGCACTTCCTCAACAAGTTCGTGAAGATGGACTGCTTCACACAACATGTGGAACACCAAATTATGTTGCTCCAGAGGTGATAAACAATAAAGGCTATGATGGAGCCAAGGCAGATCTTTGGTCATGCGGTGTTATCCTTTTTATTCTAATGGCAGGCTATTTGCCTTTTGAAGATTCTAACCTAATGATACTTTATAAGAAGATCTTTAAAGCTGATTTTACATGTCCTGCTTGGTTCTCCACCAGCGTGAAGAAGCTTATTAAGAGGATTTTGGATCCTAATCCCCAAACTCGCATGACAATGGCAGAAGTGATCGAAAATGAGTGGTTTAAGAAGGGATACCAACCTCCAAGTTTTGAAACAGCTGAAATTAGTCTTGATGATGTAAATGCGATCTTTGATGAATCGGGGGAGTCAGCGAATCTTGTTGTTGAGCAGCGACTAGAAAGACCATCTCAGATGAATGCATTTGAGCTTATTTCTACATCCCAAGGTCTAAATCTTGGAAGCTTGTTTGAGAAGCAGATGGGTCTTGTTCAACGGGAAACAAGATTCGCATCAAAACTGCCTGCTGAAGAAATACTTTCAAAGATAGAAGAAGCTGCCAAACCTTTGGGCTTTAATTCCGAGAAACGAAATTACAAGTTGAAACTGGAAGGCGAAAAAAGTGGAAGGAAAGGTCCTTTAGCCATTGCAACACAGGTTTTCGAAGTAGCTCCATCATTAAACATGGTAGAGGTCCGTAAGGCCAGAGGTGACACTCTTGAATTTCATAAGTTCTACAAAAACATCTCAGCCGGGCTGAAAGATATCATCTGGAAAACTTGACAACTGAAGCAACTTCAAGTTCCGATTAACACCAGACCTGTGTAAAATGACTTGACTTGATGCATACTGCTTTTGATCCATTGCTTGGCTATATAATTTCTGAAATGTTTGTCTGTGCTGTTTTGTAAATTTCCTGAAACTTGCGGTCCTATGTTTTATATTTCCAATGTATTACTATTTGGTTTCCTCGTGTTTCTATCTCCAACCCAATTTTATCTTGCACTCAATAGTCCCCTACTCTATGTAATATGTAAGTGGGGCATATTTTCTTCCGTTGTTACACATTGCAGACAAAAGAAATGGTCCACTGAAGGTGAAATTATTTCGTGCGGTCACCGGAAGCTATTCAGAGATGAATCAGATACGTCATTTTTTTTTGCAGTGTACCAGTTTTATATATCGTTGTGTACTGGGTGATGTGTGGCGCATCATAATTCACCTCGGGATAATTCAGTGATCGCACG
>MSTRG.21617.8 Dca012740 transcript8
CTGACATATTCGTCCTGCTCGGACGCCCCTTACCATTTCCTCGCACAAAAGAAGGTTTACGAGAGAGACAGAGAGAGATAAGTTCGCTCTCTTAGTCTCTTTGTAGCGTTTGCCGATGGCTTCTACGACCCACTGGGGAACCGTCCTCTTTCCTCTGTCTCCGTTCCGTGCTTGGCTGTCCTACTTCGCCGTCGAAAGTGTCATATTTGTTCGACTTTAGATCTGTGAGGGATTTTATCAGTTCTTCCCCGATTTAGTAGAGTGAGGGCGAGATTTGACAGGACGGGAGATATGAATGTGGTGAAGGGGCAAGATTGGCAGCCTTGCAATAAGAAGAGGTTGTGAAAACGAAGAATTACGGTTTAATTGGGCGGCAAGGTGAAGGGTTGGGGGAAAGACGGACAGAGATGAGCTCGACAGCGAGAATGCGGGTGGGGAGGTATGAGATAGGAAGGACTTTGGGGGAGGGTTCGTTCGCGAAGGTCAAGTTTGCGCGGAACGTGGAGACAGGAGAGAATGTTGCCATCAAGATCCTGGACAAGGAGAAGGTCCTCCTTCACAAGATGGTTGGCCAGATCAAACGGGAAATTTCTACCATGAAGCTGATTAGACACCCAAATGTAATAAGGATGTATGAGGTGATGGCAAGCAAGACAAAGATATACATTGTATTGGAGCTTGTGACAGGTGGTGAACTCTTTGACAAGATTGCAAGCAGTGGAAGATTGAAGGAGGATGAAGCAAGGAAGTACTTTCAACAGCTAATCAATGCCGTGGACTATTGTCACAGCAGGGGCGTCTATCACAGGGACCTAAAGCCAGAAAATCTGCTTTTAGATGTCAATGGGCTTCTCAAAGTCTCGGATTTTGGACTAAGTGCACTTCCTCAACAAGTTCGTGAAGATGGACTGCTTCACACAACATGTGGAACACCAAATTATGTTGCTCCAGAGGTGATAAACAATAAAGGCTATGATGGAGCCAAGGCAGATCTTTGGTCATGCGGTGTTATCCTTTTTATTCTAATGGCAGGCTATTTGCCTTTTGAAGATTCTAACCTAATGATACTTTATAAGAAGATCTTTAAAGCTGATTTTACATGTCCTGCTTGGTTCTCCACCAGCGTGAAGAAGCTTATTAAGAGGATTTTGGATCCTAATCCCCAAACTCGCATGACAATGGCAGAAGTGATCGAAAATGAGTGGTTTAAGAAGGGATACCAACCTCCAAGTTTTGAAACAGCTGAAATTAGTCTTGATGATGTAAATGCGATCTTTGATGAATCGGGGGAGTCAGCGAATCTTGTTGTTGAGCAGCGACTAGAAAGACCATCTCAGATGAATGCATTTGAGCTTATTTCTACATCCCAAGGTCTAAATCTTGGAAGCTTGTTTGAGAAGCAGATGTGTTAATTCTGTGAC
>Dca007455.1 Dca007455 transcript1
ATGGAAGATCTATCTTCACTATCTCCAACCACAGAAGGCCAAAACGTCCTCCGAGGCCGCTACGAACTCGGCCGTGTTCTCGGTCAGGGCAGCTTTGCCAAGGTTTACTTCGCCCGGAACCTCTGTACCGGGAAAAACGTCGCGATGAAAGTGGTCGGAAAGGAGAAGGTCATCAAGGTGGGCATGACAGAGCATGTGAAGCGCGAGATCTCTGTTATGAAAATGGTTACCCACCCTAACATCGTCGAGCTTCATGAAGTGATGGCAACGATATCCAAAATATATTTCGCCATGGAACTCGTACGCGGCGGAGAGCTCTTCTCCAAGATCGCCAGATCCGGCCGTCTCCGCGAGGATGTAGCTCGTCATTATTTCAGGCAGCTGATATCGGCAGTCGATTTCTGCCACTCGCGCGGCGTGTACCATCGAGATCTCAAGCCAGAGAATCTATTACTTGACGATGCCGGCAACCTCAAGGTCGCCGATTTCGGGCTCTCCGCTTTCGCCGACCATGTACACACTGACGGCCTGCTGCACACCACCTGCGGTACTCCGGCTTACGTCGCCCCAGAGGTCATAGGGAAGAAGGGATACGACGGCGCGAAGGCCGATCTTTGGTCATGTGGAGTCATCCTCTACGTACTTCTCGCCGGCTTCCTTCCCTTCCAGGATGATAACATCTTCGCGATGTACAAGAAGATCCGCTGTGGTGATTTCCGATGCCCACCCTGGTTCTCTTCCGACGTCCGCCGTCTCATCATCAAGCTGCTCGACCCCAATCCCAAAACTCGCATCACGGTGGCCAGGCTTGTCGAAACCCCCTGGTTTAGAAAAGGCCCGATTCCCAAAGCAGTTATCGACTTCCCAGTGGCGTCAGCGAAGAAAGACGGCGAAGAGCCTCTGAAGCTTAATGCGTTTCACCTGATATCTCTATCTGAGGGGTTTAATCTATCGCCTCTATTCGAGAGCGGTGATTGCCGGGAGGAAGGGATGAGGTTCGTCACCAAGGAGCCGGCGAGTGGTGTGATATCTAGGCTTGAGGAGTTGGCCACAAGGGCACCTGGAAGGTTTCGGGTGACTAAGAGCTCAGCAGCAGGGCTGAGGCTAGAGGGGGTGGAAAGCGGCCGTAAAGGGAGGCTTGCAGTTGCCGCCGATATCTTCGCGGTGGCGCCGTCCGTGCTGGTTGTTGATGTAAAGAAAGATGGCGGCGATTCACTTGAGTACCGGCGGTTCTGCAGCAATGAGCTCCGGCCAGCGCTCAAAGACATCATTTGGGCCTCTTCTGAAGCTCAGACTACCTCCGGCGCCTGA
>Dca007453.1 Dca007453 transcript1
ATGGTAACCGATGAGGATCCCTCACCGCCGGCGACTCCCACCGCCACTTCCGATCCAAACCGAAAAGTTTTGTTCGGCAAGTACGAGATGGGCCGACTATTAGGTCAAGGCACTTTTGCTAAGGTGTACCATGGCCGGGATCTCTGCTCCAGAGAAAGTGTTGCTATCAAAGTCATCAGCAAGGATCACATCCGGCGAGAATCCTGCTTGTCCGCACAAATTCAGCGCGAGATCTCCATCATGAGCCTCGTCGGCCACCCCAACGTCGTCGAGCTCAAGGAGGTGATGGCCACTCGATCTCGTATCTTCGTTGTCATGGAATTCGTGCGCGGCGGCGAGCTTTTCTCTCTCGTAGCCCGCGGCCGCCTTCCCGAGGTTCTGGCCCGACGATATTTCCGACAGCTGATTTCCGCCGTTGATTTCTGTCACTCCCGCGGAGTTTCTCACCGGGACCTGAAGCCGGAGAATCTTCTTCTCGACCTCTCCGGCAATCTCAAGGTCTCCGACTTCGGGCTCTCAGCCCTTCCAGATCAGCTCCGGCACGACGGTCTTCTGCATACGCAGTGTGGCACGCCGGCGTACGTTGCGCCGGAGGTGCTCCGGAGCAAGGGATACGACGGCGATCGGGCTGATATATGGTCCTGCGGTGTTATCCTGTTCGTCCTCCTTGCCGGATTTCTTCCTTTTCAGCACGAAAATCTGATGCGAATGTACAGCAAGGTGTTCCGCGCGGATTATCAGATCCCGCCATGGTTTTCCCCTGACGCCCGCCGGCTGATTTCCCGACTCCTAGTCGCCGATCCGAAAGCTCGGATCTCTATCCCTGAAATCCTCCGCCACAGCTGGCTCCGCTGCAGCGATTTCCCGTCGCCGATCTCGATTTTACCGCCGATTTCTCCTCCAGCGGCGGAATCGGACTCCGAGGGGAAGGAACAAGGCGATTCGCCCAGATTCTACAACGCGTTCGAGTTGATCTCGGCCATGGCCGGAGGTTTCGATTTGTCTGGAATGTTCGAAGGAGAAGGGAGGAGGAGGAAGAAGGGGACAATTTTCATGTCGCGTCAATCGCCTGCGGCGATCGTGGAGGCGTTAGAGGGCGCTGGAAAGGGGCTAGGCTTTGGAGTGGCGAGGGGTGATAGATGGGGGTTTAAGTTGAGGATGGAGAGGATAGAAGAGGGGAGAATGGGAAAGTTGGCCATTACCGCGGAGGTTTTTGAGGTAGCGGCGGGTGTCGCCGTCGTCGAGTTTTCGAAGAACTCCGGCGATACCCTCGAGTACGCTAAATTTTGTGAGGAGGATGTACGGTCTAGATTGAAGGATGTCGTGTGGGCCTGGCCGGGGTGA
>MSTRG.23145.1 Dca007453 transcript2
ATGGTAACCGATGAGGATCCCTCACCGCCGGCGACTCCCACCGCCACTTCCGATCCAAACCGAAAAGTTTTGTTCGGCAAGTACGAGATGGGCCGACTATTAGGTCAAGGCACTTTTGCTAAGGTGTACCATGGCCGGGATCTCTGCTCCAGAGAAAGTGTTGCTATCAAAGTCATCAGCAAGGATCACATCCGGCGAGAATCCTGCTTGTCCGCACAAATTCAGCGCGAGATCTCCATCATGAGCCTCGTCGGCCACCCCAACGTCGTCGAGCTCAAGGAGGTGATGGCCACTCGATCTCGTATCTTCGTTGTCATGGAATTCGTGCGCGGCGGCGAGCTTTTCTCTCTCGTAGCCCGCGGCCGCCTTCCCGAGGTTCTGGCCCGACGATATTTCCGACAGCTGATTTCCGCCGTTGATTTCTGTCACTCCCGCGGAGTTTCTCACCGGGACCTGAAGCCGGAGAATCTTCTTCTCGACCTCTCCGGCAATCTCAAGGTCTCCGACTTCGGGCTCTCAGCCCTTCCAGATCAGCTCCGGCACGACGGTCTTCTGCATACGCAGTGTGGCACGCCGGCGTACGTTGCGCCGGAGGTGCTCCGGAGCAAGGGATACGACGGCGATCGGGCTGATATATGGTCCTGCGGTGTTATCCTGTTCGTCCTCCTTGCCGGATTTCTTCCTTTTCAGCACGAAAATCTGATGCGAATGTACAGCAAGGTGTTCCGCGCGGATTATCAGATCCCGCCATGGTTTTCCCCTGACGCCCGCCGGCTGATTTCCCGACTCCTAGTCGCCGATCCGAAAGCTCGGATCTCTATCCCTGAAATCCTCCGCCACAGCTGGCTCCGCTGCAGCGATTTCCCGTCGCCGATCTCGATTTTACCGCCGATTTCTCCTCCAGCGGCGGAATCGGACTCCGAGGGGAAGGAACAAGGCGATTCGCCCAGATTCTACAACGCGTTCGAGTTGATCTCGGCCATGGCCGGAGGTTTCGATTTGTCTGGAATGTTCGAAGGAGAAGGGAGGAGGAGGAAGAAGGGGACAATTTTCATGTCGCGTCAATCGCCTGCGGCGATCGTGGAGGCGTTAGAGGGCGCTGGAAAGGGGCTAGGCTTTGGAGTGGATAGAAGAGGGGAGAATGGGAAAGTTGGCCATTACCGCGGAGGTTTTTGAGGTAGCGGCGGGTGTCGCCGTCGTCGAGTTTTCGAAGAACTCCGGCGATACCCTCGAGTACGCTAAATTTTGTGAGGAGGATGTACGGTCTAGATTGAAGGATGTCGTGTGGGCCTGGCCGGGGTGA
>MSTRG.26067.2 Dca000041 transcript4
ATGGAAAGCAGGTCGACTGTGCAGCCACGGCTTCGCCCTCCCACTCTCGCATTTGCGTGGTTTCCGCGAAGATTAGCTTCCAGCTCGCCGCATGCACTATCGTCCTTCTCTTACCGCCGCCGCTTCTCTCTCTTAGCTTGGTTCTTCTTCCCGCGCATCGATGACCTCGAAAGTGGGCATCAGTTTGCCAGGGATCGCACGCGCGTGGGCAGGTATGAGCTCGGGCGAACTCTTGGCGAGGGCAGCTTTGCCAAGGTCAAGTTTGCTCGCAACGTGCAGACCGGCGAAAACGTCGCCATCAAGGTCCTGGACAAGAACCAGGTCCTCCGCCATAAGATGGTCGAGCAGGTTATGGCCAGTAAGACAAAGATATATATTGTTTTGGAATTTGTTGATGGAGGCGAATTATTTGACAAAATTGTTAATAGTGGAAGACTTAAAGAAGACGAAGCTAGGAGATATTTTCATCAACTTATCAATGCAGTAGATTACTGCCACAGTAGAGGTGTATACCATAGAGACTTGAAGCCGGAAAATTTACTCCTTGATTCCAGTGGCACTCTTAAAATATCTGACTTTGGTTTGAGTGCATTTGCTCAGCAAGTTAAAGGAGATGGCCTGCTACATACTGCATGTGGAACTCCAAATTATGTTGCTCCTGAGGTTCTCGATGATAAAGGTTATGATGGAAGAGCTTCTGATATATGGTCTTGTGGTGTGATTCTATTTGTCCTAATGGCTGGATACTTGCCGTTTGATGAATCCAACCTCATGGCTTTATATAAGAAAATCTGTAAAGCAAAGTTTTCAAGTCCATCATGGTTTTCTTCTAGTGCAAAGAAGTTGATTAAACGGATTTTAGATCCAAATCCTCTTTCTCGGATTACAATTGCAGAAATATTGGAAGATGAATGGTTCAAGAAAGGTTACAAGCCAGCTAATTTTGAGCAAATGGAAGGGGTGAGCCTGGATGATGTTGATGCGGTCTTCAATGATTCACAGGAACATCTCGTGACTGAAAAGAAAGAAAAACCAGAATCAATGAATGCATTTGCACTTATTTCAAGATCCGAGGTCTTCAACCTCGGGAATTTGTTTGAAAAGCAAACGGGGATTGTTAAGAGGGAAACAAGTTTTACTTCTCCGTGCTCTCCTAATGAAATAATGTCTAAGTTAGAGGAAACTGCTAAACCTCTTGGATTTAATGTGCACAAACACAACTACAAGATGAAGTTAAAGGGTGATAGGAGTGGAAGGAAGGGATACTTATCCGTTGCAACTGAGGTTTTTGAGGTAGCCCCTTCTCTTCACATGGTTGAGCTTCGCAAAACCGGAGGTGACACACTGGAGTTTCACAAGTTCTATAAGAAATTTTCCACGGGCATCAAAGATATTGTCTGGAAAACTGGAGCAACCCACGAAGAAACAAGGTAATCATCTATCAACTTGTACATATATATCAATTTTTCCTCTGTTTATTTCATGTTGAATTGTGAGTAAATATTATTGATTGGGGAAATTTATCGTAAGTTGAGCATTGATTAACTTTGCTCATCTGTCACAGTTCTCGGCCAATCTAATGCAGAACTTTTGACTTTGTTTGTATATATGATTTGATGAACATTTCTTTATGTAATATATATAAAAGATATTGTGGGATCTATATAACTAGCAAATGATTTGCCTTCGTTGTCTACAACCAGAAGTCTGGAAATGCAAGAATTTTTTTTTCATGTTTTTATGTCGCATATTTTTCTGCCATTTTGGTCTACATTTTTTGTTAGTTAAGAAAAAATAATGCACAAG
>MSTRG.26067.4 Dca000041 transcript2
ATGGAAAGCAGGTCGACTGTGCAGCCACGGCTTCGCCCTCCCACTCTCGCATTTGCGTGGTTTCCGCGAAGATTAGCTTCCAGCTCGCCGCATGCACTATCGTCCTTCTCTTACCGCCGCCGCTTCTCTCTCTTAGCTTGGTTCTTCTTCCCGCGCATCGATGACCTCGAAAGTGGGCATCAGTTTGCCAGGGATCGCACGCGCGTGGGCAGGTATGAGCTCGGGCGAACTCTTGGCGAGGGCAGCTTTGCCAAGGTCAAGTTTGCTCGCAACGTGCAGACCGGCGAAAACGTCGCCATCAAGGTCCTGGACAAGAACCAGGTCCTCCGCCATAAGATGGTCGAGCAGGTTATGGCCAGTAAGACAAAGATATATATTGTTTTGGAATTTGTTGATGGAGGCGAATTATTTGACAAAATTGTTAATAGTGGAAGACTTAAAGAAGACGAAGCTAGGAGATATTTTCATCAACTTATCAATGCAGTAGATTACTGCCACAGTAGAGGTGTATACCATAGAGACTTGAAGGGAGATGGCCTGCTACATACTGCATGTGGAACTCCAAATTATGTTGCTCCTGAGGTTCTCGATGATAAAGGTTATGATGGAAGAGCTTCTGATATATGGTCTTGTGGTGTGATTCTATTTGTCCTAATGGCTGGATACTTGCCGTTTGATGAATCCAACCTCATGGCTTTATATAAGAAAATCTGTAAAGCAAAGTTTTCAAGTCCATCATGGTTTTCTTCTAGTGCAAAGAAGTTGATTAAACGGATTTTAGATCCAAATCCTCTTTCTCGGATTACAATTGCAGAAATATTGGAAGATGAATGGTTCAAGAAAGGTTACAAGCCAGCTAATTTTGAGCAAATGGAAGGGGTGAGCCTGGATGATGTTGATGCGGTCTTCAATGATTCACAGGAACATCTCGTGACTGAAAAGAAAGAAAAACCAGAATCAATGAATGCATTTGCACTTATTTCAAGATCCGAGGTCTTCAACCTCGGGAATTTGTTTGAAAAGCAAACGGGGATTGTTAAGAGGGAAACAAGTTTTACTTCTCCGTGCTCTCCTAATGAAATAATGTCTAAGTTAGAGGAAACTGCTAAACCTCTTGGATTTAATGTGCACAAACACAACTACAAGATGAAGTTAAAGGGTGATAGGAGTGGAAGGAAGGGATACTTATCCGTTGCAACTGAGGTTTTTGAGGTAGCCCCTTCTCTTCACATGGTTGAGCTTCGCAAAACCGGAGGTGACACACTGGAGTTTCACAAGTTCTATAAGAAATTTTCCACGGGCATCAAAGATATTGTCTGGAAAACTGGAGCAACCCACGAAGAAACAAGGTAATCATCTATCAACTTGTACATATATATCAATTTTTCCTCTGTTTATTTCATGTTGAATTGTGAGTAAATATTATTGATTGGGGAAATTTATCGTAAGTTGAGCATTGATTAACTTTGCTCATCTGTCACAGTTCTCGGCCAATCTAATGCAGAACTTTTGACTTTGTTTGTATATATGATTTGATGAACATTTCTTTATGTAATATATATAAAAGATATTGTGGGATCTATATAACTAGCAAATGATTTGCCTTCGTTGTCTACAACCAGAAGTCTGGAAATGCAAG
>MSTRG.26067.1 Dca000041 transcript5
ATGGAAAGCAGGTCGACTGTGCAGCCACGGCTTCGCCCTCCCACTCTCGCATTTGCGTGGTTTCCGCGAAGATTAGCTTCCAGCTCGCCGCATGCACTATCGTCCTTCTCTTACCGCCGCCGCTTCTCTCTCTTAGCTTGGTTCTTCTTCCCGCGCATCGATGACCTCGAAAGTGGGCATCAGTTTGCCAGGGATCGCACGCGCGTGGGCAGGTATGAGCTCGGGCGAACTCTTGGCGAGGGCAGCTTTGCCAAGGTCAAGTTTGCTCGCAACGTGCAGACCGGCGAAAACGTCGCCATCAAGGTCCTGGACAAGAACCAGGTCCTCCGCCATAAGATGGTCGAGCAGATTAAAAGAGAGATTTCCACCATGAAGCTGATAAAGCATCCAAATGTTGTTCAACTCTATGAGGTTATGGCCAGTAAGACAAAGATATATATTGTTTTGGAATTTGTTGATGGAGGCGAATTATTTGACAAAATTGTTAATAGTGGAAGACTTAAAGAAGACGAAGCTAGGAGATATTTTCATCAACTTATCAATGCAGTAGATTACTGCCACAGTAGAGGTGTATACCATAGAGACTTGAAGCCGGAAAATTTACTCCTTGATTCCAGTGGCACTCTTAAAATATCTGACTTTGGTTTGAGTGCATTTGCTCAGCAAGTTAAAGGAGATGGCCTGCTACATACTGCATGTGGAACTCCAAATTATGTTGCTCCTGAGGTTCTCGATGATAAAGGTTATGATGGAAGAGCTTCTGATATATGGTCTTGTGGTGTGATTCTATTTGTCCTAATGGCTGGATACTTGCCGTTTGATGAATCCAACCTCATGGCTTTATATAAGAAAATCTGTAAAGCAAAGTTTTCAAGTCCATCATGGTTTTCTTCTAGTGCAAAGAAGTTGATTAAACGGATTTTAGATCCAAATCCTCTTTCTCGGATTACAATTGCAGAAATATTGGAAGATGAATGGTTCAAGAAAGGTTACAAGCCAGCTAATTTTGAGCAAATGGAAGGGGTGAGCCTGGATGATGTTGATGCGGTCTTCAATGATTCACAGGAACATCTCGTGACTGAAAAGAAAGAAAAACCAGAATCAATGAATGCATTTGCACTTATTTCAAGATCCGAGGTCTTCAACCTCGGGAATTTGTTTGAAAAGCAAACGGGGATTGTTAAGAGGGAAACAAGTTTTACTTCTCCGTGCTCTCCTAATGAAATAATGTCTAAGTTAGAGGAAACTGCTAAACCTCTTGGATTTAATGTGCACAAACACAACTACAAGATGAAGTTAAAGGGTGATAGGAGTGGAAGGAAGGGATACTTATCCGTTGCAACTGAGGTTTTTGAGGTAGCCCCTTCTCTTCACATGGTTGAGCTTCGCAAAACCGGAGGTGACACACTGGAGTTTCACAAGTTCTATAAGAAATTTTCCACGGGCATCAAAGATATTGTCTGGAAAACTGGAGCAACCCACGAAGAAACAAGGTAATCATCTATCAACTTGTACATATATATCAATTTTTCCTCTGTTTATTTCATGTTGAATTGTGAGTAAATATTATTGATTGGGGAAATTTATCGTAAGTTGAGCATTGATTAACTTTGCTCATCTGTCACAGTTCTCGGCCAATCTAATGCAGAACTTTTGACTTTGTTTGTATATATGATTTGATGAACATTTCTTTATGTAATATATATAAAAGATATTGTGGGATCTATATAACTAGCAAATGATTTGCCTTCGTTGTCTACAACCAGAAGTCTGGAAATGCAAGAATTTTTTTTTCATGTTTTTATGTCGCATATTTTTCTGCCATTTTGGTCTACATTTTTTGTTAGTTAAGAAAAAATAATGCACAAGACCTACGGAATATTTAGAGTCTATTTG
>MSTRG.26067.6 Dca000041 transcript6
GTCGACTGTGCAGCCACGGCTTCGCCCTCCCACTCTCGCATTTGCGTGGTTTCCGCGAAGATTAGCTTCCAGCTCGCCGCATGCACTATCGTCCTTCTCTTACCGCCGCCGCTTCTCTCTCTTAGCTTGGTTCTTCTTCCCGCGCATCGATGACCTCGAAAGTGGGCATCAGTTTGCCAGGGATCGCACGCGCGTGGGCAGGTATGAGCTCGGGCGAACTCTTGGCGAGGGCAGCTTTGCCAAGGTCAAGTTTGCTCGCAACGTGCAGACCGGCGAAAACGTCGCCATCAAGGTCCTGGACAAGAACCAGGTCCTCCGCCATAAGATGGTCGAGCAGATTAAAAGAGAGATTTCCACCATGAAGCTGATAAAGCATCCAAATGTTGTTCAACTCTATGAGGTTATGGCCAGTAAGACAAAGATATATATTGTTTTGGAATTTGTTGATGGAGGCGAATTATTTGACAAAATTGTTAATAGTGGAAGACTTAAAGAAGACGAAGCTAGGAGATATTTTCATCAACTTATCAATGCAGTAGATTACTGCCACAGTAGAGGTGTATACCATAGAGACTTGAAGCCGGAAAATTTACTCCTTGATTCCAGTGGCACTCTTAAAATATCTGACTTTGGTTTGAGTGCATTTGCTCAGCAAGTTAAAGGAGATGGCCTGCTACATACTGCATGTGGAACTCCAAATTATGTTGCTCCTGAGGTTATGATGGAAGAGCTTCTGATATATGGTCTTGTGGTGTGATTCTATTTGTCCTAATGGCTGGATACTTGCCGTTTGATGAATCCAACCTCATGGCTTTATATAAGAAAATCTGTAAAGCAAAGTTTTCAAGTCCATCATGGTTTTCTTCTAGTGCAAAGAAGTTGATTAAACGGATTTTAGATCCAAATCCTCTTTCTCGGATTACAATTGCAGAAATATTGGAAGATGAATGGTTCAAGAAAGGTTACAAGCCAGCTAATTTTGAGCAAATGGAAGGGGTGAGCCTGGATGATGTTGATGCGGTCTTCAATGATTCACAGGAACATCTCGTGACTGAAAAGAAAGAAAAACCAGAATCAATGAATGCATTTGCACTTATTTCAAGATCCGAGGTCTTCAACCTCGGGAATTTGTTTGAAAAGCAAACGGGGATTGTTAAGAGGGAAACAAGTTTTACTTCTCCGTGCTCTCCTAATGAAATAATGTCTAAGTTAGAGGAAACTGCTAAACCTCTTGGATTTAATGTGCACAAACACAACTACAAGATGAAGTTAAAGGGTGATAGGAGTGGAAGGAAGGGATACTTATCCGTTGCAACTGAGGTTTTTGAGGTAGCCCCTTCTCTTCACATGGTTGAGCTTCGCAAAACCGGAGGTGACACACTGGAGTTTCACAAGTTCTATAAGAAATTTTCCACGGGCATCAAAGATATTGTCTGGAAAACTGGAGCAACCCACGAAGAAACAAGTTCTCGGCCAATCTAATGCAGAACTTTTGACTTTGTTTGTATATATGATTTGATGAACATTTCTTTATGTAATATATATAAAAGATATTGTGGGATCTATATAACTAGCAAATGATTTGCCTTCGTTGTCTACAACCAGAAGTCTGGAAATGCAAGAATTTTT
>Dca000041.1 Dca000041 transcript1
ATGGAAAGCAGGTCGACTGTGCAGCCACGGCTTCGCCCTCCCACTCTCGCATTTGCGTGGTTTCCGCGAAGATTAGCTTCCAGCTCGCCGCATGCACTATCGTCCTTCTCTTACCGCCGCCGCTTCTCTCTCTTAGCTTGGTTCTTCTTCCCGCGCATCGATGACCTCGAAAGTGGGCATCAGTTTGCCAGGGATCGCACGCGCGTGGGCAGGTATGAGCTCGGGCGAACTCTTGGCGAGGGCAGCTTTGCCAAGGTCAAGTTTGCTCGCAACGTGCAGACCGGCGAAAACGTCGCCATCAAGGTCCTGGACAAGAACCAGGTCCTCCGCCATAAGATGGTCGAGCAGATTAAAAGAGAGATTTCCACCATGAAGCTGATAAAGCATCCAAATGTTGTTCAACTCTATGAGGTTATGGCCAGTAAGACAAAGATATATATTGTTTTGGAATTTGTTGATGGAGGCGAATTATTTGACAAAATTGTTAATAGTGGAAGACTTAAAGAAGACGAAGCTAGGAGATATTTTCATCAACTTATCAATGCAGTAGATTACTGCCACAGTAGAGGTGTATACCATAGAGACTTGAAGCCGGAAAATTTACTCCTTGATTCCAGTGGCACTCTTAAAATATCTGACTTTGGTTTGAGTGCATTTGCTCAGCAAGTTAAAGGAGATGGCCTGCTACATACTGCATGTGGAACTCCAAATTATGTTGCTCCTGAGGTTCTCGATGATAAAGGTTATGATGGAAGAGCTTCTGATATATGGTCTTGTGGTGTGATTCTATTTGTCCTAATGGCTGGATACTTGCCGTTTGATGAATCCAACCTCATGGCTTTATATAAGAAAATCTGTAAAGCAAAGTTTTCAAGTCCATCATGGTTTTCTTCTAGTGCAAAGAAGTTGATTAAACGGATTTTAGATCCAAATCCTCTTTCTCGGATTACAATTGCAGAAATATTGGAAGATGAATGGTTCAAGAAAGGTTACAAGCCAGCTAATTTTGAGCAAATGGAAGGGGTGAGCCTGGATGATGTTGATGCGGTCTTCAATGATTCACAGGAACATCTCGTGACTGAAAAGAAAGAAAAACCAGAATCAATGAATGCATTTGCACTTATTTCAAGATCCGAGGTCTTCAACCTCGGGAATTTGTTTGAAAAGCAAACGGGGATTGTTAAGAGGGAAACAAGTTTTACTTCTCCGTGCTCTCCTAATGAAATAATGTCTAAGTTAGAGGAAACTGCTAAACCTCTTGGATTTAATGTGCACAAACACAACTACAAGATGAAGTTAAAGGGTGATAGGAGTGGAAGGAAGGGATACTTATCCGTTGCAACTGAGGTTTTTGAGGTAGCCCCTTCTCTTCACATGGTTGAGCTTCGCAAAACCGGAGGTGACACACTGGAGTTTCACAAGTTCTATAAGAAATTTTCCACGGGCATCAAAGATATTGTCTGGAAAACTGGAGCAACCCACGAAGAAACAAGTTCTCGGCCAATCTAA
>MSTRG.26067.3 Dca000041 transcript3
ATGGAAAGCAGGTCGACTGTGCAGCCACGGCTTCGCCCTCCCACTCTCGCATTTGCGTGGTTTCCGCGAAGATTAGCTTCCAGCTCGCCGCATGCACTATCGTCCTTCTCTTACCGCCGCCGCTTCTCTCTCTTAGCTTGGTTCTTCTTCCCGCGCATCGATGACCTCGAAAGTGGGCATCAGTTTGCCAGGGATCGCACGCGCGTGGGCAGGTATGAGCTCGGGCGAACTCTTGGCGAGGGCAGCTTTGCCAAGGTCAAGTTTGCTCGCAACGTGCAGACCGGCGAAAACGTCGCCATCAAGGTCCTGGACAAGAACCAGGTCCTCCGCCATAAGATGGTCGAGCAGGTTATGGCCAGTAAGACAAAGATATATATTGTTTTGGAATTTGTTGATGGAGGCGAATTATTTGACAAAATTGTTAATAGTGGAAGACTTAAAGAAGACGAAGCTAGGAGATATTTTCATCAACTTATCAATGCAGTAGATTACTGCCACAGTAGAGGTGTATACCATAGAGACTTGAAGCCGGAAAATTTACTCCTTGATTCCAGTGGCACTCTTAAAATATCTGACTTTGGTTTGAGTGCATTTGCTCAGCAAGTTAAAGGAGATGGCCTGCTACATACTGCATGTGGAACTCCAAATTATGTTGCTCCTGAGGTTATGATGGAAGAGCTTCTGATATATGGTCTTGTGGTGTGATTCTATTTGTCCTAATGGCTGGATACTTGCCGTTTGATGAATCCAACCTCATGGCTTTATATAAGAAAATCTGTAAAGCAAAGTTTTCAAGTCCATCATGGTTTTCTTCTAGTGCAAAGAAGTTGATTAAACGGATTTTAGATCCAAATCCTCTTTCTCGGATTACAATTGCAGAAATATTGGAAGATGAATGGTTCAAGAAAGGTTACAAGCCAGCTAATTTTGAGCAAATGGAAGGGGTGAGCCTGGATGATGTTGATGCGGTCTTCAATGATTCACAGGAACATCTCGTGACTGAAAAGAAAGAAAAACCAGAATCAATGAATGCATTTGCACTTATTTCAAGATCCGAGGTCTTCAACCTCGGGAATTTGTTTGAAAAGCAAACGGGGATTGTTAAGAGGGAAACAAGTTTTACTTCTCCGTGCTCTCCTAATGAAATAATGTCTAAGTTAGAGGAAACTGCTAAACCTCTTGGATTTAATGTGCACAAACACAACTACAAGATGAAGTTAAAGGGTGATAGGAGTGGAAGGAAGGGATACTTATCCGTTGCAACTGAGGTTTTTGAGGTAGCCCCTTCTCTTCACATGGTTGAGCTTCGCAAAACCGGAGGTGACACACTGGAGTTTCACAAGTTCTATAAGAAATTTTCCACGGGCATCAAAGATATTGTCTGGAAAACTGGAGCAACCCACGAAGAAACAAGGTAATCATCTATCAACTTGTACATATATATCAATTTTTCCTCTGTTTATTTCATGTTGAATTGTGAGTAAATATTATTGATTGGGGAAATTTATCGTAAGTTGAGCATTGATTAACTTTGCTCATCTGTCACAGTTCTCGGCCAATCTAATGCAGAACTTTTGACTTTGTTTGTATATATGATTTGATGAACATTTCTTTATGTAATATATATAAAAGATATTGTGGGATCTATATAACTAGCAAATGATTTGCCTTCGTTGTCTACAACCAGAAGTCTGGAAATGCAAGA
>MSTRG.27224.1 Dca003305 transcript1
ATTCCTAACCTTAACTCCTCTTTCCTCTCCATCCGCATTCCTCCTCTCTTCCCCGACGACAATGCGAAACCCATCTCATGCTTCCTCTTCACTGTTCAACAGCAAAGCCCTTCTGTGAGTTTCATTGCAGATGAATTAGCCGGTAACTATGACGACAGAGAAGAAGGGAGATTGGATATTGATGCGGCGGTATGAGATGGGGAGGCTGCTCGGGCAGGGAACCTTTGCGAAGGTGTACTTTGCACGGAGCCTGACGACGGGGCAGAGCGTTGCTATTAAGGTAATTGAAAAGGAGAAGGTATTGAGGGTGGGGATGATTGAGCAGATTAAGAGGGAAATCTCGGTTATGAGACTGGTGCGACACCCCAATGTTGTGCAGCTCTACGAGGTGATGGCGAGTAAGACCAAAATTTATTTTGCCATGGAGTATGTTCGTGGGGGCGAGCTCTTCAACAAGATCGCCCGCGGCCGGCTCAAGGAGGACGCAGCTCGACGCTACTTTCAGCAAATAATCAGCGCCGTCGACTTCTGCCACAGCCGCGGCGTCTACCACCGCGACCTAAAACCCGAAAACCTTCTCCTTGATGAAAATGGCGACCTCAAAATCACCGACTTCGGCCTCAGCGCCCTCGTCGACAATCGCCGTCAGGACGGCCTACTCCACACCACCTGCGGCACCCCCGCCTACGTCGCCCCGGAAGTCATCAACAAACGCGGCTACGATGGCCCCAAAGCCGACATCTGGTCGTGCGGCATTATTCTCTTCGTCCTCCTCGCCGGATTCCTCCCTTTCCACGACTCCAATCTCATGGTAATGTACCGCAAAATGTCAAAAGCCGACTTCCGATGCCCTAATTGGTTCCCTCCCGATGCCCGCAAGCTAATTGTCCGCCTCCTTGATCCTAACCCTAATACCCGCATCACAATCCCTAAACTCGTCGAATCCCCCTGGTTTAAGAAGGGGCTTAAGCCGGTCGAAGCGAACGACGACCCGGCGGGTGTCGTGGACGCGGCTTTCTCGATGAAACCAACCAGTCTAAATGCATTTGATATCATATCGTTGTCAAAGGGGTTTACGACTCAGAAGCCGGCGGCTGCGATTGTGTCAAGGTTGGAGGAGATTGCGCAGACGGGGAGTTTTAGGGTGAGTAAGAAGGATGGGAAGGTGAAATTAGAAGGGAGAAAGGAAGGGAGGAAGGGACTGTTGGCGATTGATGCGGAGATATTTGAGGTGACCCCGTCTTTTCATTTTGTTGAGGTGAAGAAGTCCGCAGGGGATACGCTTGAGTTCCAGCAGTTCTGTGATAAGGGGTTGAAGCCGTCGTTGCAGGACATTGTTTGGGCTTGGCAGCAAGGTGGGGATGTGGAGCAGCAGAACTTCGCCGGCGCCTCTGCGAGCAGCCCGCCTATCGCTGCTAACTCACGATGAGCTTGAGGAGACCAAGTTCTTCATGGACGGATGTTTCTATCTGCTGTTTGATGGACCATATTACTTTTTTTTTTTTAATTGTCAATTAGCAGTCCATGAATAATAATGGGCAGTGAGAAAGGACTTCTATCGGATCTTTGTGATAAAACTTGTGTCAAATGTGTATCAACACGACCTGAATGA
>Dca003305.1 Dca003305 transcript2
ATGACGACAGAGAAGAAGGGAGATTGGATATTGATGCGGCGGTATGAGATGGGGAGGCTGCTCGGGCAGGGAACCTTTGCGAAGGTGTACTTTGCACGGAGCCTGACGACGGGGCAGAGCGTTGCTATTAAGGTAATTGAAAAGGAGAAGGTATTGAGGGTGGGGATGATTGAGCAGATTAAGAGGGAAATCTCGGTTATGAGACTGGTGCGACACCCCAATGTTGTGCAGCTCTACGAGGTGATGGCGAGTAAGACCAAAATTTATTTTGCCATGGAGTATGTTCGTGGGGGCGAGCTCTTCAACAAGATCGCCCGCGGCCGGCTCAAGGAGGACGCAGCTCGACGCTACTTTCAGCAAATAATCAGCGCCGTCGACTTCTGCCACAGCCGCGGCGTCTACCACCGCGACCTAAAACCCGAAAACCTTCTCCTTGATGAAAATGGCGACCTCAAAATCACCGACTTCGGCCTCAGCGCCCTCGTCGACAATCGCCGTCAGGACGGCCTACTCCACACCACCTGCGGCACCCCCGCCTACGTCGCCCCGGAAGTCATCAACAAACGCGGCTACGATGGCCCCAAAGCCGACATCTGGTCGTGCGGCATTATTCTCTTCGTCCTCCTCGCCGGATTCCTCCCTTTCCACGACTCCAATCTCATGGTAATGTACCGCAAAATGTCAAAAGCCGACTTCCGATGCCCTAATTGGTTCCCTCCCGATGCCCGCAAGCTAATTGTCCGCCTCCTTGATCCTAACCCTAATACCCGCATCACAATCCCTAAACTCGTCGAATCCCCCTGGTTTAAGAAGGGGCTTAAGCCGGTCGAAGCGAACGACGACCCGGCGGGTGTCGTGGACGCGGCTTTCTCGATGAAACCAACCAGTCTAAATGCATTTGATATCATATCGTTGTCAAAGGGGTTTGATTTGTCGGGGTTGTTTGAAGGGTGTGGGAAGAGGGGAATTGCGGCGGAGGCGAGGTTTACGACTCAGAAGCCGGCGGCTGCGATTGTGTCAAGGTTGGAGGAGATTGCGCAGACGGGGAGTTTTAGGGTGAGTAAGAAGGATGGGAAGGTGAAATTAGAAGGGAGAAAGGAAGGGAGGAAGGGACTGTTGGCGATTGATGCGGAGATATTTGAGGTGACCCCGTCTTTTCATTTTGTTGAGGTGAAGAAGTCCGCAGGGGATACGCTTGAGTTCCAGCAGTTCTGTGATAAGGGGTTGAAGCCGTCGTTGCAGGACATTGTTTGGGCTTGGCAGCAAGGTGGGGATGTGGAGCAGCAGAACTTCGCCGGCGCCTCTGCGAGCAGCCCGCCTATCGCTGCTAACTCACGATGA
>MSTRG.31078.1 Dca004523 transcript1
ATGATTTTTTGATTTCTTAAGCAGTAAAGGATTTGTGGCGCTGAAACGCAGATGCCTTGCGAACCCACACAAAAGAAAAGATGCAAGGGTAAGGCTGTTGGTTCCTATAAGCTTTCATATATCGGGGTCCCGCTTTCCCTTCTTTTCTCGTCTTTTTGGGCAAATTGAAATGATCCTTCTCAGCGCCCATTAGGATGAAAAAGAGCTATATGGTGGGAAGAAAAGTAGCAGATTTTTTCATTTGTTTTCGTCTGTCCCGTTGCTCTACTCTGAAGAGTAAGGGTTCTGAGATCAGAAAAGCACGGGATTATTGAGATTTTTGGAGAACAGTGGAGAAGAAACTTGATAGAGATGAGCACTGCCAAGGTGAAACGCCGAGTGGGCAAATATGAGCTTGGCCGGACCATTGGGGAAGGAACTTTTGCAAAGGTCAGGTTTGCAAGAAACTCTCAGACAGGGGAGGCTGTTGCTATCAAGATTCTTGATAAGGAGAAGGTTCTTAAGAATAAAATGGTTGAACAGATCAAACGGGAAATTGCAACTATGAAGTTAATAAAGCATCCTAATGTTGTTCGTCTTTATGAGGTTATGGGAAGCAAAACAAAGATTTTCCTGGTTCTTGAATTTGTCAAGGGGGGAGAGCTATTTGACAAAATTGTTAACCACGGTCGGTTGAGGGAGGATGAAGCTAGAAAGTATTTTCAGCAATTAATTAATGCCGTTGATTACTGCCATAGCAGAGGTGTGTATCACCGTGACTTGAAGCCAGAAAATTTACTACTTGATGAATATGGTAACCTCAAAGTCTCAGACTTTGGATTAAGCGCACTGTCTCTGCAAGTAAGGGATGATGGTTTGCTTCATACTACCTGCGGGACTCCCAATTATGTTGCTCCAGAGGTACTTAATGACAAAGGTTATGATGGCACAACTGCAGACTTGTGGTCATGCGGGGTTATTCTATTTGTTCTGCTTGCTGGTTATTTACCTTTTGAAGATGATAGCGTCATGACTTTGTATAAGAAAATATCTTTTGCTGAATTTTCATGCCCGTCTTGGCTTTCTTCAGATGCCACTAGATTGATAACAAGAATACTGGATCCAAATCCCATCACACGCATTAGTGTTCCCGAGATATTGGAGGATGCATGGTTCAAGAAAGGCTATAAACCACCAATTTTTGATGAGAATTGTGTCACAAATTTAGATGATATCGATGCGGTTTTCAAGGACTCAGAAGAACATCATGTAACAGAGAAAAAGGAGGAACAACCTGCTGCTCTGAATGCTTTTGACCTGATTTCAATGTCAAAGGGGCTAAAACTTGGGAACTTATTTGATGGAGAACAGGAATTCAAAAGAGAAACAAGATTTACATCAAAATCTCCAGCCAATGAAATCATTACTAAGATTGAAGAAGCTGCAAAGCCTCTTGGATTTGATGTACAGAAGAAAAATTATAAGATGAGACTGGAAAATCTGAAAGCAGGAAGGAAAGGAAACCTCAACATCGCTACTGAAGTGTTTCAAGTGGCACCTTCTCTTCATATGGTTGAGGTTCGGAAAGCCAAAGGGGACACTTTGGAGTTCCATAAGTTCTACAAAAAACTCTCAACGTCTCTCAAAGATGTTGTGTGGAAGTCTGAGGAAGACTAGAGATGTGTAAGATATCAGTGTAGGTGAAGAAGATGGAGCACAAAGTTGAGCTCCCAGCTCCCATTTTTTTCCTAGGAAACCATATGTTATGTTGTTTTCCTTATGCTTGCCTTCATTTTGTTCATATTTTCTATTTGGTTCGACTGGTTTATATAATGGCATCCCATAGTTCTTCATTAGGGTGATTTTTTTTCTTATTTTTTGGTTCAGTAAGGTCTTTTGCAGTGTAAATGTGAGGTAAAAACTTGTTCCAGTTTCTTTTTTGTTGTACTTCTCTCTCTATTGTAGCTGAAAAACTGAGAACATTTGTATATTGTACTCATCAGAGTTGTTCGAATGGGATGTTTGTATATAGAAAGAGAGTTCTCTTTAGAATTCATGTACTGTACAAGGCCTCTAGAATGTATTAATACTTTCCTGAAGCTGGAAGCAGCTCCTCCCTGGACTTCATATTGAGCAAGCTCTCAAGACACTGAGAATGTACTGACGAGCCAAGATCGAGTTCGAATTCAACCTGCTTTTTGGAGCGATGAGATGAGCTCGAGTTTGACCCGACTCGTTTTTAACTCTAATCTAAGTTGTTTTGATGCAAATGATCATGAACTTGAAAATGCAGAGAAGAAAGGGAGCAAGCAGAGCTGGCCGGAGCTAGTTGGCCACAAAGGCTGGGCAGCAAAAGAGGTGATTGAGAGAGAGAACCCAGACGTCCATGCAATATTGATAAGGAGCGTTGATAGAGTAATTATGAATTGTTGCTGCGATCGTGTGTGGATTTGGGTTGAATGCCCAGAGAATGTTAATGCAGGTGAAGGAATAGTTATTAAGACTCCTAAAGTTGGCTGAAGGGGAAGAAATTAGAGACTGATGAAATATGTCATATATTTTAGTTATAAATCAATATTTGATGTTTCCTCTTTTTTAAAATCATTTGGAATAATCTTTTGATTTTGGAGAAATTTTGATGAATTTGATTCGAGC
>Dca004523.1 Dca004523 transcript2
ATGAGCACTGCCAAGGTGAAACGCCGAGTGGGCAAATATGAGCTTGGCCGGACCATTGGGGAAGGAACTTTTGCAAAGGTCAGGTTTGCAAGAAACTCTCAGACAGGGGAGGCTGTTGCTATCAAGATTCTTGATAAGGAGAAGGTTCTTAAGAATAAAATGGTTGAACAGATCAAACGGGAAATTGCAACTATGAAGTTAATAAAGCATCCTAATGTTGTTCGTCTTTATGAGGTTATGGGAAGCAAAACAAAGATTTTCCTGGTTCTTGAATTTGTCAAGGGGGGAGAGCTATTTGACAAAATTGTTAACCACGGTCGGTTGAGGGAGGATGAAGCTAGAAAGTATTTTCAGCAATTAATTAATGCCGTTGATTACTGCCATAGCAGAGGTGTGTATCACCGTGACTTGAAGCCAGAAAATTTACTACTTGATGAATATGGTAACCTCAAAGTCTCAGACTTTGGATTAAGCGCACTGTCTCTGCAAGTAAGGGATGATGGTTTGCTTCATACTACCTGCGGGACTCCCAATTATGTTGCTCCAGAGGTACTTAATGACAAAGGTTATGATGGCACAACTGCAGACTTGTGGTCATGCGGGGTTATTCTATTTGTTCTGCTTGCTGGTTATTTACCTTTTGAAGATGATAGCGTCATGACTTTGTATAAGAAAATATCTTTTGCTGAATTTTCATGCCCGTCTTGGCTTTCTTCAGATGCCACTAGATTGATAACAAGAATACTGGATCCAAATCCCATCACACGCATTAGTGTTCCCGAGATATTGGAGGATGCATGGTTCAAGAAAGGCTATAAACCACCAATTTTTGATGAGAATTGTGTCACAAATTTAGATGATATCGATGCGGTTTTCAAGGACTCAGAAGAACATCATGTAACAGAGAAAAAGGAGGAACAACCTGCTGCTCTGAATGCTTTTGACCTGATTTCAATGTCAAAGGGGCTAAAACTTGGGAACTTATTTGATGGAGAACAGGAATTCAAAAGAGAAACAAGATTTACATCAAAATCTCCAGCCAATGAAATCATTACTAAGATTGAAGAAGCTGCAAAGCCTCTTGGATTTGATGTACAGAAGAAAAATTATAAGATGAGACTGGAAAATCTGAAAGCAGGAAGGAAAGGAAACCTCAACATCGCTACTGAAGTGTTTCAAGTGGCACCTTCTCTTCATATGGTTGAGGTTCGGAAAGCCAAAGGGGACACTTTGGAGTTCCATAAGTTCTACAAAAAACTCTCAACGTCTCTCAAAGATGTTGTGTGGAAGTCTGAGGAAGACTAG
>Dca024760.1 Dca024760 transcript1
ATGGTTTCAGAAAATAAAGGGCACGTTCTTATGAAAAAATATGAATTAGGAAGATTGTTAGGACAAGGGACATTCGCCAAGGTTTATCATGCTAGGAATATTAAAACTTCACATAGTGTTGCTATAAAGGTGATTGAAAAAGAGAAGGTTTTCAAGGCTGGACTCATAGAACAGATAAAGCGAGAAATTTCGGTCTTGAGATTAGTCAGACATCCAAACATTGTGCAGCTTTATGAGGTGATGGCAAGCAAATCCAAAATCTATTTCGTCCTTGAATATGTTAAAGGTGGAGAACTGTTTAATAAGATTTCCAAAGGCAGGCTTAAGGAAGATGTTGCTAGGAAATGTTTTCAGCAGCTGATCAGTGCTGTAGATTTCTGTCACAGCAGAGGGGTTTATCATCGGGATCTGAAACCTGAGAACCTCCTCCTGGATGAAAATGAAAACTTGAAGATTTCAGATTTTGGTTTAAGTGCCCTTGCTGAGTCAAAAAGGCAAGATGGCTTACTGCACACTGCATGTGGAACTCCCGCATATGTTGCTCCTGAGGTAATTAATAGAAAAGGATATGATGGCGCAAAAGCTGATCTTTGGTCCTGTGGAGTAATTTTATTTGTTTTCATGGCCGGTTATCTCCCTTTCCATGATCCAAACCTGATGGAGATGTATAGAAAGATCGGAAATGCAGAATTTAAATGCCCGAATTGGTTCCTATCAGATGTTAGAAAGCTGATAACAAGAATTCTAGATCCTAACCCAGAAACCAGAGTCTCAATTGAAAAAATTAAAGAAAATTCATGGTTTAAAAAGGGATTTGATGCCAAGCGGAAGAACAAAGAAACAGAAGCACAAGAGTTGGCTCCGCAGGATGTAAATGCAGCTTTCAATACCTCCCAGATTAATGCAACAGAAGAAAAGCAAGATATAGAGAAGCCAGAAATGGTGAAACCAATTAACTTGAATGCTTTTGATATCATTTCTCTTTCAGCAGGATTTGATCTTTCTGGTTTGTTTGCGGAGGCTTTCTTCAAGAGGGAAGCAAGATTCACATCCACTAAGCCAGCTTCAACCATTTTCTCAAAGCTTGAGGAAGTTGCCAAGAGATTAGGCTTGAAGATAAAGAAAAAGGAAGAAGGGGTTCTGAAAATGGAAGGTTCAAAAGAAGGTTTAAAGGGGGTTTTAACCATTGATGCTATGGTTTTTGAGGTGACTCCTTCGTTTCATCTGGTGGAGATTAGAATGACCAATGGTGATACTTACGAGTATCAGAAGCTGTGGAAACAGGATATGAGACCGGCCCTTATGGACATTGTGTGGGCATGGCAAGGTGATGGTCTCTCAACTTAG
>MSTRG.40353.1 Dca021183 transcript3
TTTGACTACGTTCTGTCGGAAGGCTGTTGGAATCCAAAATACCGAAACGGAAAATATAATAATGTCGAAGGGCTTTAAGAAGAAATTCACACGGAGGAAAACATAAGGAAAGGCGGTTCGAATACCAAATAAAGTTGGCCTTTGGGCTCCGTATTTCTCAGTCTCTTATCACTGTCGTCTCTCTCTCTCTCTCTCGGCTGGGGCTTTGGGAGATTCGGAGCACAACTTTCAGGATCAGTCGGTCACCGACGGTAAGGTAGCCGTCATTAAGACAGCAGCTGAAAGATAAATACCCGGGAATGTTCAAAGATGTGCTTGCTTACGAAATCCTTTCCCATAGTTAACGAGAGAGTAGTTCCATCTGTTGTGGCTCTGCTTTTTTATATAAATGGTCAGAATTCCTTGAAATGGGATTCATTCTTTGAGCTCACACACAATAAATTAAATAGTACAATAACCTTTGTCACGTTAGATCATGAGATTGTGGAGGATGGTTGAAAGCTTAGTCTCTTAAGTTCTGCTTCTCTAAATATTAAAACTCAGTTTAAGAGAAGAGTGCTTAAATTGTTCTGCTGCTTGACGTAAATCTATCAAATAATAATGGTGAATAAAGGGTGTTTATTGTTGCATAAGTACGAACTTGGTAGATTATTGGGACAAGGAACTTTTGCGAAAGTATACTACGCCAAGAATGTTATTACTAACCAATGTGTTGCTATAAAAATGATTGACAAAGGAAAGGCGTTCAGGGCCGGGCTAATGGATCAGATCAAACGTGAGATATCAATAATGAGATTGGTGAGGCATCCAAATATTGTACACTTTTATGAAGTCATGGCTACAAAAAACAAGATTTATTTTGTGATGGAATATGCCAAAGGAGGTGAGCTTTTCAACAAGATTGCTAAGGGCAGGCTTGAGAAGGATGTTGCAAGAAAATACTTTCAACAGTTAATCAGTGCAGTTGAATTTTGTCACAACAGAGGTGTTTATCACCGTGATCTAAAACCTGAAAACCTCCTCCTGGATGAAGCTGGTAATCTAAAGCTCTCAGATTTTGGTTTGAGTGCTCTTGTGGAGTCTAAGAGGCAGGATGGTTTACTGCACACTACTTGTGGAACTCCAGCTTATGTTGCTCCTGAGGTGATTGGGAGGAAAGGTTATGATGGAGCTAAAGCTGATATTTGGTCATGTGGGGTGATTCTCTATGTACTCTTAGCTGCTTATCTGCCTTTCCATGATACAAACTTGATGGAGATGTACAGGAAGATCGAGAAGGCTGAATTTAGATGTCCATATTGGTTTCCTACTAAAGCGCGGAAGTTGTTGTCAAAGATCTTAGACCCAAATCCAAGTACCAGAATCCCAATTGTTAAAATTATGTCACATTCATGGTTTAGAAAGGGATTTGAAGCTGAGTCAAAAGAAAAGATTCCTACTGCTCTTATCTCAACTTTTAGCTCCAGTGGTAGCAACAGTCAGGTTGAGCAAAAAGAGGATAGTATGAAGGCAACAAGCATGAATGCATTTGATATAATCTCTCTTTCTGATGGATTTGATCTTTCCGGTTTATTTGTGGAGCTTGACCGCAGAAAAGAAGCACGTTTCACTTCTTGGCTGCCTGCAGAAGCCATTATCTCAAAGCTCGAGGAAGTTGCCAAAAGCCTGAAGTTTAAAGTGCAGAAGAAGGATGGTGGGATCATGAAAATGGAAGTAACAAAGAAAGGAAGAAAGGATGTTTTAGCTATTGATGCTGAGATATTTGAGATCACCCCTTCATTTCACATGGTTGAGCTGAAGATGACTGATGGAGATACTCTGGAGTATGAGAAACTCTGTAAGGAGGATATTAGGCCTGCCCTTAAAGACATAATTTGGACTTGGCGAGGTGATCAAGGGTATTTACAGCAGCTGCAGATTTGATTATATAGTGAATTTTGTTGCTTTCTAGTACTTCTCTGTTGTTGTTATTTGTTGTTGTCTAGCTTATAATATTGCTCTATGGATCTTTTTTACTTTGCGAGTTTATATCAACGAGAGCCTCATAGATAGATTTGGTTCTTTATGGTATTCATTTAGGCTATTCGTAAATTATCCTAGATAAAGGTTATGAAAAGGGTCTTCAATTTATTTGAACAGGGTTAGTATCGAGTCCAAATTGGTTTCCTAGTAAATCGCAGAAATTGTTTTCAACGAGCTTGTTGTCCATTCAATAAAAATAAAATATTGATTTTATATCTAGCAAATTAAATGATTTTTTTTTGGCTAGTTTGGAATAAAGTTGCCATCCCTCAGCTATTTTTAAATCCTACCCCCGTTAATATGGCAAGGCTCATCAGCTTATAACTCCAAAAGATTGGGAGTTCCCCCTAAGATCCTTCATGGCCTCCAATCCTAGCATCCAAGCTCGAGCTTTGGTGCCACTCTTTTAAGATCAATATCTTCGGTATTGCATTATTAGGCGAAAGCATTAAACTTAATGATTTTTGTTGATCTCATTTTTATATGAGGTCAGATTTTCCTGAACCCATGTCTAGCACATAGGTGATGCAGGACTACATGCATGATTCGGAAACTTGCA
>MSTRG.40353.2 Dca021183 transcript2
CTTTAAGAAGAAATTCACACGGAGGAAAACATAAGGAAAGGCGGTTCGAATACCAAATAAAGTTGGCCTTTGGGCTCCGTATTTCTCAGTCTCTTATCACTGTCGTCTCTCTCTCTCTCTCTCGGCTGGGGCTTTGGGAGATTCGGAGCACAACTTTCAGGATCAGTCGGTCACCGACGGTAGCCGTCATTAAGACAGCAGCTGAAAGATAAATACCCGGGAATGTTCAAAGATGTGCTTGCTTACGAAATCCTTTCCCATAGTTAACGAGAGAGTAGTTCCATCTGTTGTGGCTCTGCTTTTTTATATAAATGGTCAGAATTCCTTGAAATGGGATTCATTCTTTGAGCTCACACACAATAAATTAAATAGTACAATAACCTTTGTCACGTTAGATCATGAGATTGTGGAGGATGGTTGAAAGCTTAGTCTCTTAAGTTCTGCTTCTCTAAATATTAAAACTCAGTTTAAGAGAAGAGTGCTTAAATTGTTCTGCTGCTTGACGTAAATCTATCAAATAATAATGGTGAATAAAGGGTGTTTATTGTTGCATAAGTACGAACTTGGTAGATTATTGGGACAAGGAACTTTTGCGAAAGTATACTACGCCAAGAATGTTATTACTAACCAATGTGTTGCTATAAAAATGATTGACAAAGGAAAGGCGTTCAGGGCCGGGCTAATGGATCAGATCAAACGTGAGATATCAATAATGAGATTGGTGAGGCATCCAAATATTGTACACTTTTATGAAGTCATGGCTACAAAAAACAAGATTTATTTTGTGATGGAATATGCCAAAGGAGGTGAGCTTTTCAACAAGATTGCTAAGGGCAGGCTTGAGAAGGATGTTGCAAGAAAATACTTTCAACAGTTAATCAGTGCAGTTGAATTTTGTCACAACAGAGGTGTTTATCACCGTGATCTAAAACCTGAAAACCTCCTCCTGGATGAAGCTGGTAATCTAAAGCTCTCAGATTTTGGTTTGAGTGCTCTTGTGGAGTCTAAGAGGCAGGATGGTTTACTGCACACTACTTGTGGAACTCCAGCTTATGTTGCTCCTGAGGTGATTGGGAGGAAAGGTTATGATGGAGCTAAAGCTGATATTTGGTCATGTGGGGTGATTCTCTATGTACTCTTAGCTGCTTATCTGCCTTTCCATGATACAAACTTGATGGAGATGTACAGGAAGATCGAGAAGGCTGAATTTAGATGTCCATATTGGTTTCCTACTAAAGCGCGGAAGTTGTTGTCAAAGATCTTAGACCCAAATCCAAGTACCAGAATCCCAATTGTTAAAATTATGTCACATTCATGGTTTAGAAAGGGATTTGAAGCTGAGTCAAAAGAAAAGATTCCTACTGCTCTTATCTCAACTTTTAGCTCCAGTGGTAGCAACAGTCAGGTTGAGCAAAAAGAGGATAGTATGAAGGCAACAAGCATGAATGCATTTGATATAATCTCTCTTTCTGATGGATTTGATCTTTCCGGTTTATTTGTGGAGCTTGACCGCAGAAAAGAAGCACGTTTCACTTCTTGGCTGCCTGCAGAAGCCATTATCTCAAAGCTCGAGGAAGTTGCCAAAAGCCTGAAGTTTAAAGTGCAGAAGAAGGATGGTGGGATCATGAAAATGGAAGTAACAAAGAAAGGAAGAAAGGATGTTTTAGCTATTGATGCTGAGATATTTGAGATCACCCCTTCATTTCACATGGTTGAGCTGAAGATGACTGATGGAGATACTCTGGAGTATGAGAAACTCTGTAAGGAGGATATTAGGCCTGCCCTTAAAGACATAATTTGGACTTGGCGAGGTGATCAAGGGTATTTACAGCAGCTGCAGATTTGATTATATAGTGAATTTTGTTGCTTTCTAGTACTTCTCTGTTGTTGTTATTTGTTGTTGTCTAGCTTATAATATTGCTCTATGGATCTTTTTTACTTTGCGAGTTTATATCAACGAGAGCCTCATAGATAGATTTGGTTCTTTATGGTATTCATTTAGGCTATTCGTAAATTATCCTAGATAAAGGTTATGAAAAGGGTCTTCAATTTATTTGAACAGGGTTAGTATCGAGTCCAAATTGGTTTCCTAGTAAATCGCAGAAATTGTTTTCAACGAGCTTGTTGTCCATTCAATAAAAATAAAATATTGATTTTATATCTAGC
>Dca021183.1 Dca021183 transcript1
ATGGTGAATAAAGGGTGTTTATTGTTGCATAAGTACGAACTTGGTAGATTATTGGGACAAGGAACTTTTGCGAAAGTATACTACGCCAAGAATGTTATTACTAACCAATGTGTTGCTATAAAAATGATTGACAAAGGAAAGGCGTTCAGGGCCGGGCTAATGGATCAGATCAAACGTGAGATATCAATAATGAGATTGGTGAGGCATCCAAATATTGTACACTTTTATGAAGTCATGGCTACAAAAAACAAGATTTATTTTGTGATGGAATATGCCAAAGGAGGTGAGCTTTTCAACAAGATTGCTAAGGGCAGGCTTGAGAAGGATGTTGCAAGAAAATACTTTCAACAGTTAATCAGTGCAGTTGAATTTTGTCACAACAGAGGTGTTTATCACCGTGATCTAAAACCTGAAAACCTCCTCCTGGATGAAGCTGGTAATCTAAAGCTCTCAGATTTTGGTTTGAGTGCTCTTGTGGAGTCTAAGAGGCAGGATGGTTTACTGCACACTACTTGTGGAACTCCAGCTTATGTTGCTCCTGAGGTGATTGGGAGGAAAGGTTATGATGGAGCTAAAGCTGATATTTGGTCATGTGGGGTGATTCTCTATGTACTCTTAGCTGCTTATCTGCCTTTCCATGATACAAACTTGATGGAGATGTACAGGAAGATCGAGAAGGCTGAATTTAGATGTCCATATTGGTTTCCTACTAAAGCGCGGAAGTTGTTGTCAAAGATCTTAGACCCAAATCCAAGTACCAGAATCCCAATTGTTAAAATTATGTCACATTCATGGTTTAGAAAGGGATTTGAAGCTGAGTCAAAAGAAAAGATTCCTACTGCTCTTATCTCAACTTTTAGCTCCAGTGGTAGCAACAGTCAGGTTGAGCAAAAAGAGGATAGTATGAAGGCAACAAGCATGAATGCATTTGATATAATCTCTCTTTCTGATGGATTTGATCTTTCCGGTTTATTTGTGGAGCTTGACCGCAGAAAAGAAGCACGTTTCACTTCTTGGCTGCCTGCAGAAGCCATTATCTCAAAGCTCGAGGAAGTTGCCAAAAGCCTGAAGTTTAAAGTGCAGAAGAAGGATGGTGGGATCATGAAAATGGAAGTAACAAAGAAAGGAAGAAAGGATGTTTTAGCTATTGATGCTGAGATATTTGAGATCACCCCTTCATTTCACATGGTTGAGCTGAAGATGACTGATGGAGATACTCTGGAGTATGAGAAACTCTGTAAGGAGGATATTAGGCCTGCCCTTAAAGACATAATTTGGACTTGGCGAGGTGATCAAGGGTATTTACAGCAGCTGCAGATTTGA
>Dca000484.1 Dca000484 transcript2
ATGCCGGATCCCGGCGAAGCCCCGCCACACTCTTCCACTTCAACTGCGAAAATTCTCTTCAAGAGCTACGAACTCGGCCGCCTCCTCGGTGTAGGTGCCTTCGCCAAAGTATACTACGCTCGCCACACTCGCTCCGGCCACGGCGTCGCCATCAAAATCATAAGCAAGTCCAAAGTTAACATCCATCGCGAGATCTCCGCCATGCGTCGCCTCCACCATCCTCACATCATCCGTCTACTCGAAGTCCTGGCCTCGCGCTCCACCATCTACTTTGTCATGGAGTACGCAAAAGGCGGTGAACTCTTCGCCCGCCTCTCATCCCGAGGCCGCCTCCCAGAACACCAAACCCGCCGCCTTTTCCACCAGCTCATATCCGCCGTCGCCTTTTGCCACTTCCGCGGCATCTTCCACCGAGATCTCAAGCCCGAAAACCTCCTCCTCGATGAATCAAATAACCTGAAGCTCTCTGATTTCGGACTCTCCGAGGCACTTCTCCAGACGCTCTGTGGTACGCCCGCATACGTTGCACCGGAGATCCTGTTGAAGAAAGGGTACGATGGCGCTAAGGTAGACATCTGGTCTTGCGGTGTTATTCTCTTTGTGATGAATGCGGGGTTTCTTCCATTTAATGATCCGAATCTGATGGCGATGTATCGGAAGATTTGCCGAGGGGAATTCCGATGCCCTAAATGGACTTCGGCTGAGCTGAAGCGGCTGATTTCGCGGCTGTTGGATACGAATCCGGCGACGCGGATTACGATTGAGGGAATATTGGATGATCCGTGGTTTAGGATAGGGATGGATGAGGAGAATATGAGGAGATTGATGAGATTTCGAGAGGATATTGAGGATCGGATCTTGAAGATTGAAAGCGAGGATGATGAGAGGGATTTGAATGCGTTTGATATAGTCTCAATGTCGGGGGGATTTGATCTGTCGGGGTTCTTCAATCCCACGGCGGCGGCGAGGGAGATGTTCGTGGTTGGGGGAAGGGTGGAGGAGATATTGGAGAGGGTGGAGGTGTTGGGGAGGGGAGAGGGTTTGGGAGTTCGCCGACGGAGGAGAGGTGGGAAGGGGAGGGGCGGTGCTGCCGTAGAGGGCAGGATGGGGAGCCTTGTGGCGTGGGTGGAGGTTTTCCGATTATCTCCAGAGATGGTGATGGTGTTGGTGGAGAGGGGGAGTGGGGAGGAAGCTGAGAGGTTAAGCGGTGAGTTCTGGAAGGAGAGTTTGGTGACGAGAGCGAAGAGAAATGGCGACGAGCTGCCGCAACCGCCGGCGGTGGAAGCGGTCGGCGAAGCCTCGGCTAGTGGCGAGTCGACGAGCGGTTCATGA
>MSTRG.44490.1 Dca000484 transcript1
TCCGAATAAATAATATGGGTAACCTGCTAAGGCGATGGGGATGGAGGGGTTCCTCGTCACGGAAAAAAAAACAAAAAAACAAAAAACAAAATAATTTCAAAGACAAAGTTGACAGGTTGCAAACGAAGCCACGGCACTAAAATTCTCGCGCAACTGTCACCAGTTAATCGAAAGCCCCACGCAAGATCATTGGACCCCCACCAATACATTCATTACATTTCTTCTTCATCGAGAACCTCCTACCTCCGCTCCGTATTCAGGAACCTACCACAAACACCTATGCCGGATCCCGGCGAAGCCCCGCCACACTCTTCCACTTCAACTGCGAAAATTCTCTTCAAGAGCTACGAACTCGGCCGCCTCCTCGGTGTAGGTGCCTTCGCCAAAGTATACTACGCTCGCCACACTCGCTCCGGCCACGGCGTCGCCATCAAAATCATAAGCAAGTCCAAATCCCTCCGATGCGGCCTCTCCGTTAACATCCATCGCGAGATCTCCGCCATGCGTCGCCTCCACCATCCTCACATCATCCGTCTACTCGAAGTCCTGGCCTCGCGCTCCACCATCTACTTTGTCATGGAGTACGCAAAAGGCGGTGAACTCTTCGCCCGCCTCTCATCCCGAGGCCGCCTCCCAGAACACCAAACCCGCCGCCTTTTCCACCAGCTCATATCCGCCGTCGCCTTTTGCCACTTCCGCGGCATCTTCCACCGAGATCTCAAGCCCGAAAACCTCCTCCTCGATGAATCAAATAACCTGAAGCTCTCTGATTTCGGACTCTCCACTGTTAAATTCGATGGAGAGGCACTTCTCCAGACGCTCTGTGGTACGCCCGCATACGTTGCACCGGAGATCCTGTTGAAGAAAGGGTACGATGGCGCTAAGGTAGACATCTGGTCTTGCGGTGTTATTCTCTTTGTGATGAATGCGGGGTTTCTTCCATTTAATGATCCGAATCTGATGGCGATGTATCGGAAGATTTGCCGAGGGGAATTCCGATGCCCTAAATGGACTTCGGCTGAGCTGAAGCGGCTGATTTCGCGGCTGTTGGATACGAATCCGGCGACGCGGATTACGATTGAGGGAATATTGGATGATCCGTGGTTTAGGATAGGGATGGATGAGGAGAATATGAGGAGATTGATGAGATTTCGAGAGGATATTGAGGATCGGATCTTGAAGATTGAAAGCGAGGATGATGAGAGGGATTTGAATGCGTTTGATATAGTCTCAATGTCGGGGGGATTTGATCTGTCGGGGTTCTTCAATCCCACGGCGGCGGCGAGGGAGATGTTCGTGGTTGGGGGAAGGGTGGAGGAGATATTGGAGAGGGTGGAGGTGTTGGGGAGGGGAGAGGGTTTGGGAGTTCGCCGACGGAGGAGAGGTGGGAAGGGGAGGGGCGGTGCTGCCGTAGAGGGCAGGATGGGGAGCCTTGTGGCGTGGGTGGAGGTTTTCCGATTATCTCCAGAGATGGTGATGGTGTTGGTGGAGAGGGGGAGTGGGGAGGAAGCTGAGAGGTTAAGCGGTGAGTTCTGGAAGGAGAGTTTGGTGACGAGAGCGAAGAGAAATGGCGACGAGCTGCCGCAACCGCCGGCGGTGGAAGCGGTCGGCGAAGCCTCGGCTAGTGGCGAGTCGACGAGCGGTTCATGATTACGTTCACCGCCACGCCGGTTTCGAGTACATACGTAACGTCGGCCGCCGAGATGATAAAGGTTGCGCCGGGTTTTGAGTACGCGGTACGGTTCGGTGGGGTGGGAGATGAACCGGAGCCAGCTGCTGGAACCTTCCTAGCTCGACCGGGCTTCACTGCTCGACCGCCTGACCGGCAATAGAAGTCATTTGGAGTAGGAAGATGATGCTGTAAATATTTGAATAAATTTCCGAAAATTTTTTGTATCGATAAATTGTAACTTCAGTTTGTAATTATAATACTTATGCCTAAAAGTAGAGGTGTCGATTATTGACCCGACCCAATAACCAAGTCTAAAAAATTTGAGTTCAAGTTAACCCATTTAACAAATCGGTCGAGTTCAATTTTTAATTTTGACTCATTTGAAAAATCAAGTCAGATCTGGGTCAA
>Novl001335.2 Novl001335 transcript2
CCTTGCTTCAGATATACAATTATAAAAAAGAATAAAAATGCTTATACTTTTTTACAGGTCATAATAACTGGAAGAAAAAACCTTGGGAATGCTGAAAGATGTGCTTCCACGCTATGAAATCATCGCCCAAATTTCCTGAGATTCTATCTCTTTCTAAGTTGCCTCTGTTCACTCTTAGTGAAAACGTCCACCATAGTTTAGAACAGTTTCCATCCTTCAAACTGACTAACCATAGATTACAGAATATAATACCATCCATTAGTTCAGATCATTACCTTGGGGATGACGGTTGAAATCTCAGATTGTAAGATTCGGCTCCTGTGCATATAATACATCTTGTTAGTGTTAGAACATAAATCAAATCGGAATGGAAAATAAAGATTTTGTTTTAATGAAAAAGTATGAGATGGGAAGAATGCTAGGACAGGGAACATTTGCAAAAGTTTACTATGCCAAGAACATAAAAACTGCCCAAACTGTTGCTATAAAAATGATTGACAAAGAGAAAGTACTGAAGTTAGGACTTATGGATCAAATCAAACGGGAGATTTCTGTGATGAGGCTGATGAATCATCCAAATATTGTGGATCTTTATGAGGTCATGGCCACCAAGAAAAAAATTTACTTTGTGATGGAGTACATGAAAGGCGGCGAACTCTTCAACAAAGTTGCTAAGGGTAGGCTTAGGGAGGATGTTGCAAGGAAATATTTTCAACAGTTGATCACTGCAGTGGAATTTTGCCACAGCAGGGGAGTCTATCACCGAGATCTAAAACCTGAAAACTTGTTGCTTGATGAAAATGGTAATCTGAAGATTTCAGATTTTGGATTGAGTGCTCTTGTAGATTCTAAGAGACAGGATGGCTTACTTCATACGACCTGTGGAACTCCAGCTTATGTAGCTCCTGAGGTGATTGGCAGAAAAGGTTATGATGGTGCAAAAGCTGATATATGGTCATGTGGGGTGATATTCTATGTTCTTTTGGCTGGTTATCTCCCTTTCCGTGACTCGAACTTGATGGAGATGTACCGAAAGATTGCAAAGTCTGAATTTAAATGCCCCCATTGGTTTCCTCCAGAAGTTAGAAGGTTGTCATCGAAGATCTTAGACCCAAATCCAATTAGGAGAATCTCAATTGAAAAAATCATGGAGCATCCTTGGTTCAAAAAAGGTTTTGATGGAAAGCAAACAAAATCTGCGACCGATGCAGAAGACATGACACCTATTGATGTTATTAATGGTGTTACTGCAAATGATAACTATATTCAGGAGGAGGAAAAGAAGGATACGATGAAGCCAATAAATATGAATGCATTTGACATCATCTCTCTTTCGGCTGGATTTGATCTTTCAGGTTTATTTGTGGATCCTAGCCACAAAAAGGAAGCACAGTTCACTTCTTGGCTGCCTGCAACTGCCATTATCTCGAAGCTTGAGGAAGTTGCCAACTTTCTGAGGCTAAAAGTGCATAAGAAGAAGAACGGAATCATGAAAATTGAAGGATCAAAGGAAGGAAGGAAGGGCTTTCTTTCAATCGATGCTGAGATACTTGAATTCACTCCTGCGTTTCACTTGGTTCAGATGAAGAAAACCAATGGGGATACTCTCGAGTATCAGAAACTGTGGAAGGAGGATATAAGACCTGCTCTGAAAGACGTTATTTGGGGCTAGCAAGGTGAGCAAGGGCGTTTACAGCAACTGAACAGTACTTGAGGTTTATCTCCAGCCATTAATGACCTTATCATAGCTGTTTTATGCTGTCATGAAATTCTGTATTATAGTTATCTCCATGTTCTTTTATGTCAACCGAATTGTTATCTTCTTAAACTGCTAGTTACAGGCCTACTATATGATTATAAGTTAAGATTTATCTTGTACAAATGAAATATTTACTCTTTCAAAATTATAGTAGAGTTGTGGCTTGTGATTATGGAACTTCGGTTCTGAAGCCGAATTTCTAGCTTTTGAAGCTGTAACCTGTTTGTCTTATGAAGAAAAATAAGTTGGCTCCTAAAATGCGCTAT
>Novl001335.1 Novl001335 transcript1
GTCGATAGACGGAATTTACTCTCTTCTAGGACGATAAAGGTGGGAAACCGGCCAACACGGCTATACCTATAATCGCGTCTTGCTGCTAATCTCTCTCTCTCACTCTCTCTCTCTCTCTCTCTTTCGGAGATTCCAAGCTTGGCGAGGAAGATCACTATTTGGATCTGTCGGAGATCGATCAAGAAGGTCATAATAACTGGAAGAAAAAACCTTGGGAATGCTGAAAGATGTGCTTCCACGCTATGAAATCATCGCCCAAATTTCCTGAGATTCTATCTCTTTCTAAGTTGCCTCTGTTCACTCTTAGTGAAAACGTCCACCATAGTTTAGAACAGTTTCCATCCTTCAAACTGACTAACCATAGATTACAGAATATAATACCATCCATTAGTTCAGATCATTACCTTGGGGATGACGGTTGAAATCTCAGATTGTAAGATTCGGCTCCTGTGCATATAATACATCTTGTTAGTGTTAGAACATAAATCAAATCGGAATGGAAAATAAAGATTTTGTTTTAATGAAAAAGTATGAGATGGGAAGAATGCTAGGACAGGGAACATTTGCAAAAGTTTACTATGCCAAGAACATAAAAACTGCCCAAACTGTTGCTATAAAAATGATTGACAAAGAGAAAGTACTGAAGTTAGGACTTATGGATCAAATCAAACGGGAGATTTCTGTGATGAGGCTGATGAATCATCCAAATATTGTGGATCTTTATGAGGTCATGGCCACCAAGAAAAAAATTTACTTTGTGATGGAGTACATGAAAGGCGGCGAACTCTTCAACAAAGTTGCTAAGGGTAGGCTTAGGGAGGATGTTGCAAGGAAATATTTTCAACAGTTGATCACTGCAGTGGAATTTTGCCACAGCAGGGGAGTCTATCACCGAGATCTAAAACCTGAAAACTTGTTGCTTGATGAAAATGGTAATCTGAAGATTTCAGATTTTGGATTGAGTGCTCTTGTAGATTCTAAGAGACAGGATGGCTTACTTCATACGACCTGTGGAACTCCAGCTTATGTAGCTCCTGAGGTGATTGGCAGAAAAGGTTATGATGGTGCAAAAGCTGATATATGGTCATGTGGGGTGATATTCTATGTTCTTTTGGCTGGTTATCTCCCTTTCCGTGACTCGAACTTGATGGAGATGTACCGAAAGATTGCAAAGTCTGAATTTAAATGCCCCCATTGGTTTCCTCCAGAAGTTAGAAGGTTGTCATCGAAGATCTTAGACCCAAATCCAATTAGGAGAATCTCAATTGAAAAAATCATGGAGCATCCTTGGTTCAAAAAAGGTTTTGATGGAAAGCAAACAAAATCTGCGACCGATGCAGAAGACATGACACCTATTGATGTTATTAATGGTGTTACTGCAAATGATAACTATATTCAGGAGGAGGAAAAGAAGGATACGATGAAGCCAATAAATATGAATGCATTTGACATCATCTCTCTTTCGGCTGGATTTGATCTTTCAGGTTTATTTGTGGATCCTAGCCACAAAAAGGAAGCACAGTTCACTTCTTGGCTGCCTGCAACTGCCATTATCTCGAAGCTTGAGGAAGTTGCCAACTTTCTGAGGCTAAAAGTGCATAAGAAGAAGAACGGAATCATGAAAATTGAAGGATCAAAGGAAGGAAGGAAGGGCTTTCTTTCAATCGATGCTGAGATACTTGAATTCACTCCTGCGTTTCACTTGGTTCAGATGAAGAAAACCAATGGGGATACTCTCGAGTATCAGAAACTGTGGAAGGAGGATATAAGACCTGCTCTGAAAGACGTTATTTGGGGCTAGCAAGGTGAGCAAGGGCGTTTACAGCAACTGAACAGTACTTGAGGTTTATCTCCAGCCATTAATGACCTTATCATAGCTGTTTTATGCTGTCATGAAATTCTGTATTATAGTTATCTCCATGTTCTTTTATGTCAACCGAATTGTTATCTTCTTAAACTGCTAGTTACAGGCCTACTATATGATTATAAGTTAAGATTTATCTTGTACAAATGAAATATTTACTCTTTCAAAATTATAGTAGAGTTGTGGCTTGTGATTATGGAACTTCGGTTCTGAAGCCGAATTTCTAGCTTTTGAAGCTGTAACCTGTTTGTCTTATGAAGAAAAATAAGTTGGCTCCTAAAATGCGCTATTGAAAGAACTGTGGCACATTGAAGCTATGAGAGTATGTCCCTTTTGTAATACAAAACCCTATGATGCATGAAGTCTCCATGCATCCGGGCTACAATTGGCTACAACTCTTCTCAAAGCTAAAACTCCTTTCTCCATTGCTAATTTAAATAG
>MSTRG.45050.1 Dca019377 transcript1
AGGGTAAATTTTCCGGTGGAAGAGGAGCCACCATGTGGATTGTACTGCACTACACTACAAAAGCGATCTGGGAAAGAGAAATGAGGACTTGCGACAGTAAAACTATCTCCATTCCATTTAATAGCCAGCAAAGGTTAGAGCTTTAGTAAGGATTTGAAAGCTCTATCAAATCACTGATTTGTTCCAGCCTCTCGTTCCGTAAACATCTTACCGTCTATCTTTGAATTCCAACGAAAATATCTTTAGTTTTCTTGTATTGGTAGCTGGAAGCGTGGGAGGAGGAGGAGGAGAAAGCTCTCAGATTGGTTGGGAAAGTGTCAAGTTTTGATCTTTCTTTAACAGACGCCTGCATATTGGTTTGAGTTGGTGAACTTAGTAAGAATCTTCGTTTTTGAGGGAAAAGAGATTACCTTTCCTACTTGATGCACAAGATGAGCACACCAAAGGTTAGCCGTCGAGTTGGTAAATATGAGCTTGGTCGAACAATTGGTGAAGGAACTTTTGCTAAAGTGAGATTTGCAAGGAACTCTGAAACTGGAGAACCCGTTGCTATAAAGATCCTCGATAAGGAGAAAATTTTAAAACACAAATTAGTTGAGCAGATTAAGCGGGAAATTGCGACTATGAAGTTAATTAAGCATCCAAATGTTGTTCGCCTCCACGAGGTAATGGGCAGCAAATCAAAGATCTTTATCGTTCTTGAATATGTTACTGGCGGAGAGCTTTTTGATAAAATTGTTAATCATGGAAGAATGAGAGAAGATGAGGCACGCCGATATTTCCAGCAACTAATTAATGCTGTTGATTTTTGCCACAGCAGGGGTGTATTTCACAGGGACTTAAAGCCTGAAAATCTTCTACTTGATGTAGCTGGAAACCTCAAAGTTTCGGATTTTGGTTTAAGCGCACTTTCTCAACAAGTCAGGGATGATGGCTTGCTTCACACCACATGTGGAACTCCAAATTATGTTGCTCCTGAGGTTCTTAATGATAGAGGCTATGATGGAGATTCTGCAGATTTGTGGTCTTGTGGGGTTATACTGTTTGTATTACTTGCAGGATACTTACCTTTTGATGATGATAATATCATGAATTTGTACAAAAAGATAGGAACAGGAGACTTCACATTCCCTTCCTGGCTTTCTTATGGTGCCAAAAGGTTGATTTCAAGAATTCTTGATCCTAACCCTATGACGCGGATAACTATTCCCGGAATATTGAAGGATGAATGGTTTAGAAAAGGGTACAAACCCCCTATTTTTGATGAAAAGTATGAAACAAATTTGGATGACATTGATGCTGCTTTCAATGATTCACAAGTATCACATGTGGTGAAGAAAGAAGAACAACCAGCAGCTCTGAATGCGTTTGAACTGATTGCTTTGTCAAAGGGTCTGAATCTGGAAAATTTGTTTGATATTGAACAGGAATTAAAGAGAGAAACGAGATTTACATCCAAGTGCCCAGCGAAGGAACTCATCAGTAAGATCGAAGAAGCTGCGAAACCTCTTGGATTTGATATTCACAAGAATAATTACAAGCTGAGGCTTGAAAATATTAAAGCAGGCAGAAAGGGAAATCTCAATGTTGCAACTGAGATATTTCAAGTAGCCCCCTCTTTGCATATGGTTGAGGTTCGGAAAGCTAAAGGAGATACTCTGGAGTTCCAGAAGTTCTATAAAAAACTGTCAACCTCACTGAAGGATGTGCTTTGGAATTCTGAAGAGGATGCACAAGTTCATACTAGCAAGTTTTCAGATCAGAGGATGCAGTACTAGTTTCAATTAAGACTTCGTTTGGAACGGCTTTTTTGCAGCTTTTTAAAGCAGCTTTCTAACACAAAAACTAAAATATTTGTACTTTAAAGTTATCTTCAAAAGCAGTAAGAAAGCCATCCCAAACAAAACCTAAATCTCTTTAAAGTGTTAGGTCTTATATATTTATATCTTCTTTTTGAAGAGCAGGGCTTCAGTGAGCTTCGTCTGACTAACTGAGCGGCATGTTTATATATATGCATCCATCATTTGTTCATTTAATGAGTACTTTATTAATAGTTAATGCGAGGCAAAGCTGAAGGCTGCTTTTCTTTTTCCTCTTCTATTCTATTCTGCTGGTGAAGAAGTGGTGCAATAACTATTTTGTTTAGATTATGAGAAAGTTTAATGCATAATGAAGGTTT
>MSTRG.45050.2 Dca019377 transcript2
AAATTTTCCGGTGGAAGAGGAGCCACCATGTGGATTGTACTGCACTACACTACAAAAGCGATCTGGGAAAGAGAAATGAGGACTTGCGACAGTAAAACTATCTCCATTCCATTTAATAGCCAGCAAAGGTTAGAGCTTTAGTAAGGATTTGAAAGCTCTATCAAATCACTGATTTGTTCCAGCCTCTCGTTCCGTAAACATCTTACCGTCTATCTTTGAATTCCAACGAAAATATCTTTAGTTTTCTTGTATTGGTAGCTGGAAGCGTGGGAGGAGGAGGAGGAGAAAGCTCTCAGATTGGTTGGGAAAGTGTCAAGTTTTGATCTTTCTTTAACAGACGCCTGCATATTGGTTTGAGTTGGTGAACTTAGTAAGAATCTTCGTTTTTGAGGGAAAAGAGATTACCTTTCCTACTTGATGCACAAGATGAGCACACCAAAGGTTAGCCGTCGAGTTGGTAAATATGAGCTTGGTCGAACAATTGGTGAAGGAACTTTTGCTAAAGTGAGATTTGCAAGGAACTCTGAAACTGGAGAACCCGTTGCTATAAAGATCCTCGATAAGGAGAAAATTTTAAAACACAAATTAGTTGAGCAGATTAAGCGGGAAATTGCGACTATGAAGTTAATTAAGCATCCAAATGTTGTTCGCCTCCACGAGGTAGTTTTATAAGTCTTTCATATGGACATAATTATTTTTTTGTTACTTATAACTCATGATCTTACTATACACTTAAATTATGATTGATGGCTCAATATCAACAATACATACAATATGCCTATTGGAGACAGTTGTTAATCATCAAGCTTTTGAGCTACTCTTAAAAGCCAAGCCCCTGAGGATCCAAAGGGTGGTTTTCTTGGATATAAAAGCATATTATGGGTTTTTCCTTTGGCTCACAACTCCTTAATGCTCTATTTACTGATTGATTATTTCTGTACTATCTAAATTCAATTTACTTTAACCTTCACTGGTTCATGTATTGTGATGGGACTTCTCAGTGTCATAGATTTGTTCTTTCAATCAGATCAGCATCCAGATGATCAAGGATAATCATCTATATTATGGAAGTACTCATGTCAGCCTTGCGGCACTGTTATTACCCTTGGGAAGAAGCAACTTTGCCATGTAATGGGCAGCAAATCAAAGATCTTTATCGTTCTTGAATATGTTACTGGCGGAGAGCTTTTTGATAAAATTGTTAATCATGGAAGAATGAGAGAAGATGAGGCACGCCGATATTTCCAGCAACTAATTAATGCTGTTGATTTTTGCCACAGCAGGGGTGTATTTCACAGGGACTTAAAGCCTGAAAATCTTCTACTTGATGTAGCTGGAAACCTCAAAGTTTCGGATTTTGGTTTAAGCGCACTTTCTCAACAAGTCAGGGATGATGGCTTGCTTCACACCACATGTGGAACTCCAAATTATGTTGCTCCTGAGGTTCTTAATGATAGAGGCTATGATGGAGATTCTGCAGATTTGTGGTCTTGTGGGGTTATACTGTTTGTATTACTTGCAGGATACTTACCTTTTGATGATGATAATATCATGAATTTGTACAAAAAGATAGGAACAGGAGACTTCACATTCCCTTCCTGGCTTTCTTATGGTGCCAAAAGGTTGATTTCAAGAATTCTTGATCCTAACCCTATGACGCGGATAACTATTCCCGGAATATTGAAGGATGAATGGTTTAGAAAAGGGTACAAACCCCCTATTTTTGATGAAAAGTATGAAACAAATTTGGATGACATTGATGCTGCTTTCAATGATTCACAAGTATCACATGTGGTGAAGAAAGAAGAACAACCAGCAGCTCTGAATGCGTTTGAACTGATTGCTTTGTCAAAGGGTCTGAATCTGGAAAATTTGTTTGATATTGAACAGGAATTAAAGAGAGAAACGAGATTTACATCCAAGTGCCCAGCGAAGGAACTCATCAGTAAGATCGAAGAAGCTGCGAAACCTCTTGGATTTGATATTCACAAGAATAATTACAAGCTGAGGCTTGAAAATATTAAAGCAGGCAGAAAGGGAAATCTCAATGTTGCAACTGAGATATTTCAAGTAGCCCCCTCTTTGCATATGGTTGAGGTTCGGAAAGCTAAAGGAGATACTCTGGAGTTCCAGAAGTTCTATAAAAAACTGTCAACCTCACTGAAGGATGTGCTTTGGAATTCTGAAGAGGATGCACAAGTTCATACTAGCAAGTTTTCAGATCAGAGGATGCAGTACTAGTTTCAATTAAGACTTCGTTTGGAACGGCTTTTTTGCAGCTTTTTAAAGCAGCTTTCTAACACAAAAACTAAAATATTTGTACTTTAAAGTTATCTTCAAAAGCAGTAAGAAAGCCATCCCAAACAAAACCTAAATCTCTTTAAAGTGTTAGGTCTTATATATTTATATCTTCTTTTTGAAGAGCAGGGCTTCAGTGAGCTTCGTCTGACTAACTGAGCGGCATGTTTATATATATGCATCCATCATTTGTTCATTTAATGAGTACTTTATTAATAGTTAATGCGAGGCAAAGCTGAAGGCTGCTTTTCTTTTTCCTCTTCTATTCTATTCTGCTGGTGAAGAAGTGGTGCAATAACTATTTTGTTTAGATTATGAGAAAGTTTAATGCATAATGAAGGTTTCGTTTGAGACTACTTTCTTACTGCTTTTTAAAGTAATTTTT
>MSTRG.45050.3 Dca019377 transcript3
AAATTTTCCGGTGGAAGAGGAGCCACCATGTGGATTGTACTGCACTACACTACAAAAGCGATCTGGGAAAGAGAAATGAGGACTTGCGACAGTAAAACTATCTCCATTCCATTTAATAGCCAGCAAAGGTTAGAGCTTTAGTAAGGATTTGAAAGCTCTATCAAATCACTGATTTGTTCCAGCCTCTCGTTCCGTAAACATCTTACCGTCTATCTTTGAATTCCAACGAAAATATCTTTAGTTTTCTTGTATTGGTAGCTGGAAGCGTGGGAGGAGGAGGAGGAGAAAGCTCTCAGATTGGTTGGGAAAGTGTCAAGTTTTGATCTTTCTTTAACAGACGCCTGCATATTGGTTTGAGTTGGTGAACTTAGTAAGAATCTTCGTTTTTGAGGGAAAAGGTTGGTTCTTTATACTTTTTTTTAATGAATTTGGTGCTTGGTGTAGGATTTTGCTCTTAAAAGAGGGGTTTTGGAAAAGTAAGTTTTTGGAATGGGGTTTGAATCGTGGTACTTATTGTACTCAGTGGCTTGGCATTATCTATTTCCCGTTTGTGTTTCAAGTTGAATGATTTTACAACCATACTGGTATTACTGTGTAGAAATATGTTTAATCTTGTTTTGAGACTGCTGGAAAGCATTAAAGTGTTTTACCTGCTTTAAAATTGCAGAGATTACCTTTCCTACTTGATGCACAAGATGAGCACACCAAAGGTTAGCCGTCGAGTTGGTAAATATGAGCTTGGTCGAACAATTGGTGAAGGAACTTTTGCTAAAGTGAGATTTGCAAGGAACTCTGAAACTGGAGAACCCGTTGCTATAAAGATCCTCGATAAGGAGAAAATTTTAAAACACAAATTAGTTGAGCAGATTAAGCGGGAAATTGCGACTATGAAGTTAATTAAGCATCCAAATGTTGTTCGCCTCCACGAGATCAGCATCCAGATGATCAAGGATAATCATCTATATTATGGAAGTACTCATGTCAGCCTTGCGGCACTGTTATTACCCTTGGGAAGAAGCAACTTTGCCATGTAATGGGCAGCAAATCAAAGATCTTTATCGTTCTTGAATATGTTACTGGCGGAGAGCTTTTTGATAAAATTGTTAATCATGGAAGAATGAGAGAAGATGAGGCACGCCGATATTTCCAGCAACTAATTAATGCTGTTGATTTTTGCCACAGCAGGGGTGTATTTCACAGGGACTTAAAGCCTGAAAATCTTCTACTTGATGTAGCTGGAAACCTCAAAGTTTCGGATTTTGGTTTAAGCGCACTTTCTCAACAAGTCAGGGATGATGGCTTGCTTCACACCACATGTGGAACTCCAAATTATGTTGCTCCTGAGGTTCTTAATGATAGAGGCTATGATGGAGATTCTGCAGATTTGTGGTCTTGTGGGGTTATACTGTTTGTATTACTTGCAGGATACTTACCTTTTGATGATGATAATATCATGAATTTGTACAAAAAGATAGGAACAGGAGACTTCACATTCCCTTCCTGGCTTTCTTATGGTGCCAAAAGGTTGATTTCAAGAATTCTTGATCCTAACCCTATGACGCGGATAACTATTCCCGGAATATTGAAGGATGAATGGTTTAGAAAAGGGTACAAACCCCCTATTTTTGATGAAAAGTATGAAACAAATTTGGATGACATTGATGCTGCTTTCAATGATTCACAAGTATCACATGTGGTGAAGAAAGAAGAACAACCAGCAGCTCTGAATGCGTTTGAACTGATTGCTTTGTCAAAGGGTCTGAATCTGGAAAATTTGTTTGATATTGAACAGGAATTAAAGAGAGAAACGAGATTTACATCCAAGTGCCCAGCGAAGGAACTCATCAGTAAGATCGAAGAAGCTGCGAAACCTCTTGGATTTGATATTCACAAGAATAATTACAAGCTGAGGCTTGAAAATATTAAAGCAGGCAGAAAGGGAAATCTCAATGTTGCAACTGAGATATTTCAAGTAGCCCCCTCTTTGCATATGGTTGAGGTTCGGAAAGCTAAAGGAGATACTCTGGAGTTCCAGAAGTTCTATAAAAAACTGTCAACCTCACTGAAGGATGTGCTTTGGAATTCTGAAGAGGATGCACAAGTTCATACTAGCAAGTTTTCAGATCAGAGGATGCAGTACTAGTTTCAATTAAGACTTCGTTTGGAACGGCTTTTTTGCAGCTTTTTAAAGCAGCTTTCTAACACAAAAACTAAAATATTTGTACTTTAAAGTTATCTTCAAAAGCAGTAAGAAAGCCATCCCAAACAAAACCTAAATCTCTTTAAAGTGTTAGGTCTTATATATTTATATCTTCTTTTTGAAGAGCAGGGCTTCAGTGAGCTTCGTCTGACTAACTGAGCGGCATGTTTATATATATGCATCCATCATTTGTTCATTTAATGAGTACTTTATTAATAGTTAATGCGAGGCAAAGCTGAAGGCTGCTTTTCTTTTTCCTCTTCTATTCTATTCTGCTGGTGAAGAAGTGGTGCAATAACTATTTTGTTTAGATTATGAGAAAGTTTAATGCATAATGAAGGTTTCGTTTGAGACTACTTTCTTACTGCTTTTTAAAGTAATTTTT
>MSTRG.45050.4 Dca019377 transcript4
ATTTTCCGGTGGAAGAGGAGCCACCATGTGGATTGTACTGCACTACACTACAAAAGCGATCTGGGAAAGAGAAATGAGGACTTGCGACAGTAAAACTATCTCCATTCCATTTAATAGCCAGCAAAGGTTAGAGCTTTAGTAAGGATTTGAAAGCTCTATCAAATCACTGATTTGTTCCAGCCTCTCGTTCCGTAAACATCTTACCGTCTATCTTTGAATTCCAACGAAAATATCTTTAGTTTTCTTGTATTGGTAGCTGGAAGCGTGGGAGGAGGAGGAGGAGAAAGCTCTCAGATTGGTTGGGAAAGTGTCAAGTTTTGATCTTTCTTTAACAGACGCCTGCATATTGGTTTGAGTTGGTGAACTTAGTAAGAATCTTCGTTTTTGAGGGAAAAGAGATTACCTTTCCTACTTGATGCACAAGATGAGCACACCAAAGGTTAGCCGTCGAGTTGGTAAATATGAGCTTGGTCGAACAATTGGTGAAGGAACTTTTGCTAAAGTGAGATTTGCAAGGAACTCTGAAACTGGAGAACCCGTTGCTATAAAGATCCTCGATAAGGAGAAAATTTTAAAACACAAATTAGTTGAGCAGATTAAGCGGGAAATTGCGACTATGAAGTTAATTAAGCATCCAAATGTTGTTCGCCTCCACGAGATCAGCATCCAGATGATCAAGGATAATCATCTATATTATGGAAGTACTCATGTCAGCCTTGCGGCACTGTTATTACCCTTGGGAAGAAGCAACTTTGCCATGTAATGGGCAGCAAATCAAAGATCTTTATCGTTCTTGAATATGTTACTGGCGGAGAGCTTTTTGATAAAATTGTTAATCATGGAAGAATGAGAGAAGATGAGGCACGCCGATATTTCCAGCAACTAATTAATGCTGTTGATTTTTGCCACAGCAGGGGTGTATTTCACAGGGACTTAAAGCCTGAAAATCTTCTACTTGATGTAGCTGGAAACCTCAAAGTTTCGGATTTTGGTTTAAGCGCACTTTCTCAACAAGTCAGGGATGATGGCTTGCTTCACACCACATGTGGAACTCCAAATTATGTTGCTCCTGAGGTTCTTAATGATAGAGGCTATGATGGAGATTCTGCAGATTTGTGGTCTTGTGGGGTTATACTGTTTGTATTACTTGCAGGATACTTACCTTTTGATGATGATAATATCATGAATTTGTACAAAAAGATAGGAACAGGAGACTTCACATTCCCTTCCTGGCTTTCTTATGGTGCCAAAAGGTTGATTTCAAGAATTCTTGATCCTAACCCTATGACGCGGATAACTATTCCCGGAATATTGAAGGATGAATGGTTTAGAAAAGGGTACAAACCCCCTATTTTTGATGAAAAGTATGAAACAAATTTGGATGACATTGATGCTGCTTTCAATGATTCACAAGTATCACATGTGGTGAAGAAAGAAGAACAACCAGCAGCTCTGAATGCGTTTGAACTGATTGCTTTGTCAAAGGGTCTGAATCTGGAAAATTTGTTTGATATTGAACAGGAATTAAAGAGAGAAACGAGATTTACATCCAAGTGCCCAGCGAAGGAACTCATCAGTAAGATCGAAGAAGCTGCGAAACCTCTTGGATTTGATATTCACAAGAATAATTACAAGCTGAGGCTTGAAAATATTAAAGCAGGCAGAAAGGGAAATCTCAATGTTGCAACTGAGATATTTCAAGTAGCCCCCTCTTTGCATATGGTTGAGGTTCGGAAAGCTAAAGGAGATACTCTGGAGTTCCAGAAGTTCTATAAAAAACTGTCAACCTCACTGAAGGATGTGCTTTGGAATTCTGAAGAGGATGCACAAGTTCATACTAGCAAGTTTTCAGATCAGAGGATGCAGTACTAGTTTCAATTAAGACTTCGTTTGGAACGGCTTTTTTGCAGCTTTTTAAAGCAGCTTTCTAACACAAAAACTAAAATATTTGTACTTTAAAGTTATCTTCAAAAGCAGTAAGAAAGCCATCCCAAACAAAACCTAAATCTCTTTAAAGTGTTAGGTCTTATATATTTATATCTTCTTTTTGAAGAGCAGGGCTTCAGTGAGCTTCGTCTGACTAACTGAGCGGCATGTTTATATATATGCATCCATCATTTGTTCATTTAATGAGTACTTTATTAATAGTTAATGCGAGGCAAAGCTGAAGGCTGCTTTTCTTTTTCCTCTTCTATTCTATTCTGCTGGTGAAGAAGTGGTGCAATAACTATTTTGTTTAGATTATGAGAAAGTTTAATGCATAATGAAGGTTTCGTTTGAG
>Dca019377.1 Dca019377 transcript5
ATGCACAAGATGAGCACACCAAAGGTTAGCCGTCGAGTTGGTAAATATGAGCTTGGTCGAACAATTGGTGAAGGAACTTTTGCTAAAGTGAGATTTGCAAGGAACTCTGAAACTGGAGAACCCGTTGCTATAAAGATCCTCGATAAGGAGAAAATTTTAAAACACAAATTAGTTGAGCAGATTAAGCGGGAAATTGCGACTATGAAGTTAATTAAGCATCCAAATGTTGTTCGCCTCCACGAGGTAATGGGCAGCAAATCAAAGATCTTTATCGTTCTTGAATATGTTACTGGCGGAGAGCTTTTTGATAAAATTGTTAATCATGGAAGAATGAGAGAAGATGAGGCACGCCGATATTTCCAGCAACTAATTAATGCTGTTGATTTTTGCCACAGCAGGGGTGTATTTCACAGGGACTTAAAGCCTGAAAATCTTCTACTTGATGTAGCTGGAAACCTCAAAGTTTCGGATTTTGGTTTAAGCGCACTTTCTCAACAAGTCAGGGATGATGGCTTGCTTCACACCACATGTGGAACTCCAAATTATGTTGCTCCTGAGGTTCTTAATGATAGAGGCTATGATGGAGATTCTGCAGATTTGTGGTCTTGTGGGGTTATACTGTTTGTATTACTTGCAGGATACTTACCTTTTGATGATGATAATATCATGAATTTGTACAAAAAGATAGGAACAGGAGACTTCACATTCCCTTCCTGGCTTTCTTATGGTGCCAAAAGGTTGATTTCAAGAATTCTTGATCCTAACCCTATGACGCGGATAACTATTCCCGGAATATTGAAGGATGAATGGTTTAGAAAAGGGTACAAACCCCCTATTTTTGATGAAAAGTATGAAACAAATTTGGATGACATTGATGCTGCTTTCAATGATTCACAAGTATCACATGTGGTGAAGAAAGAAGAACAACCAGCAGCTCTGAATGCGTTTGAACTGATTGCTTTGTCAAAGGGTCTGAATCTGGAAAATTTGTTTGATATTGAACAGGAATTAAAGAGAGAAACGAGATTTACATCCAAGTGCCCAGCGAAGGAACTCATCAGTAAGATCGAAGAAGCTGCGAAACCTCTTGGATTTGATATTCACAAGAATAATTACAAGCTGAGGCTTGAAAATATTAAAGCAGGCAGAAAGGGAAATCTCAATGTTGCAACTGAGATATTTCAAGTAGCCCCCTCTTTGCATATGGTTGAGGTTCGGAAAGCTAAAGGAGATACTCTGGAGTTCCAGAAGTTCTATAAAAAACTGTCAACCTCACTGAAGGATGTGCTTTGGAATTCTGAAGAGGATGCACAAGTTCATACTAGCAAGTTTTCAGATCAGAGGATGCAGTACTAG
>MSTRG.45714.3 Dca001684 transcript5
TGCAGGCCAATTCACGCTAATAAGAACCCGTCAGGCGAACGAAGTGGAAGAGAAAGGAAGTGTTGGTTGATGCGATCCGCTGTTCCGTGTTAGACAAAGGAGGACCAGAGCAAACGAAGAGTAGAGGTTGAGGTTGCCGATCGGAAACGACAGAGATCAGTTCAGTTGCTGTTCGGGATTACGCGAGTGAGAGACGGTGGCGGCCGAAAACGGGAATGAAGCAGGGGAAGTACGAGCTCGGGCGGATGCTGGGAGAGGGAAGCTTCGGGAAGGTGAAGTTTGCGAGACGGGTGGACACCGGTGAGGCATTTGCCGTCAAGATCCTTGATCGCAAGCGGATACTCGACCTCAAGATCGACGAGCAGCTTAAAAGGGAAATCGCGACGCTCAAACTTCTGAAACACCCTAACGTCGTCCGACTCCACGAGGTCTTTGCAAGCAAAGAAAGAATCTATATGGTGCTTGAATATGTGAATGGTGGCGAGTTATATGATAAAATAGCGTCTAAGGGAAGGCTTTCAGAGCAGTTTGGTCGAAATATTTTTCAGCAGTTGATTGATGGCATAAGCTACTGTCATGATAAAGGAGTTTATCATAGGGACTTAAAGCCTGAAAATGTTCTTGTTGATGCCATGGGTAAAATAAAGATATCTGATTTCGGACTTAGTGCTTTATCACAACAACTTTGGAATGATGGGCTATTGCACACAACTTGCGGAAGTCCTAACTACGTTGCTCCTGAGGTGCTCTCCAACAGAGGTTATGATGGTGCTATATCAGATATCTGGTCATGTGGTGTAATCCTCTATGTCATCCTTACTGGTGCTCTTCCATTTGATGATCGAAATCTTGCAGTTCTTTACCAAAAGATTTTCAAAGGAGATACTCATATTCCCAGCTGGCTTTGCCCTGGTGCTCAAAACATGCTAAGGAGGATTTTGGATCCAAATCCTAGAACTCGAATAAATGTAGCTGAAATCAAGGAAGACAATTGGTTTAAGCAAAATTATACTCCAGTTATTCCCTATGATGAAGAGGACATGTATATGGATGATGCATCCCTGTCAGTAGAAGAGCTAGTAGAGACAGATGAGCTCAGAAACAAATCGACACTAATCAATGCTTTCCAACTCATAGGAATGTCTTCATGTTTTGATCTTTCGGGCTTTTTTGAGAAAGAGGATGTCTCTGAAAGAAAAATCAGATTCACATCGAACTACTCACCCAATGATGTCTTCAAGAAGATCGAAGATATCGTTACTGAATTTGGTTTTCAAGTCCAAAGAGGAAATGGAAAGTTGAAGGTCATACAGCCCACTAGAGGCTGTACAAGCACGAGGAGCTGCGGGTCTCTTTCAGTAGCTGCAGAGGTATTTGAGCTCAGCCCATCTCTGTATGTGGTGGAGCTTCGTAAAGCATGCGGGGATTCCTCTTTGTACAGGCAGGCAAGCTTCTTTACGATGATTCTGAGCTTTGGGTTCACATGAATGAATTAACTTGGTTAAATTAGGGATATTTAACTTTTTAAGTTGAACTAAATTGCCTGCAGTTATGCTCAAAGATATCAGATAAATTAAGTGTTTACAAGGGTGCACAACTTCTGAAGATGCGGTCGCTATTGCCTGAACTTAATCAATTTGAAGGGAGTAAGTCTATCAGCACTGTAAAAACTATCTAG
>MSTRG.45714.2 Dca001684 transcript2
AAGGAGGACCAGAGCAAACGAAGAGTAGAGGTTGAGGTTGCCGATCGGAAACGACAGAGATCAGTTCAGTTGCTGTTCGGGATTACGCGAGTGAGAGACGGTGGCGGCCGAAAACGGGAATGAAGCAGGGGAAGTACGAGCTCGGGCGGATGCTGGGAGAGGGAAGCTTCGGGAAGGTGAAGTTTGCGAGACGGGTGGACACCGGTGAGGCATTTGCCGTCAAGATCCTTGATCGCAAGCGGATACTCGACCTCAAGATCGACGAGCAGCTTAAAAGGGAAATCGCGACGCTCAAACTTCTGAAACACCCTAACGTCGTCCGACTCCACGAGGTCTTTGCAAGCAAAGAAAGAATCTATATGGTGCTTGAATATGTGAATGGTGGCGAGTTATATGATAAAATAGCGTCTAAGGGAAGGCTTTCAGAGCAGTTTGGTCGAAATATTTTTCAGCAGTTGATTGATGGCATAAGCTACTGTCATGATAAAGGAGTTTATCATAGGGACTTAAAGCCTGAAAATGTTCTTGTTGATGCCATGGGTAAAATAAAGATATCTGATTTCGGACTTAGTGCTTTATCACAACAACTTTGGAATGATGGGCTATTGCACACAACTTGCGGAAGTCCTAACTACGTTGCTCCTGAGGTGCTCTCCAACAGAGGTTATGATGGTGCTATATCAGATATCTGGTCATGTGGTGTAATCCTCTATGTCATCCTTACTGGTGCTCTTCCATTTGATGATCGAAATCTTGCAGTTCTTTACCAAAAGATTTTCAAAGGAGATACTCATATTCCCAGCTGGCTTTGCCCTGGTGCTCAAAACATGCTAAGGAGGATTTTGGATCCAAATCCTAGAACTCGAATAAATGTAGCTGAAATCAAGGAAGACAATTGGTTTAAGCAAAATTATACTCCAGTTATTCCCTATGATGAAGAGGACATGTATATGGATGATGCATCCCTGTCAGTAGAAGAGCTAGTAGAGACAGATGAGCTCAGAAACAAATCGACACTAATCAATGCTTTCCAACTCATAGGAATGTCTTCATGTTTTGATCTTTCGGGCTTTTTTGAGAAAGAGGATGTCTCTGAAAGAAAAATCAGATTCACATCGAACTACTCACCCAATGATGTCTTCAAGAAGATCGAAGATATCGTTACTGAATTTGGTTTTCAAGTCCAAAGAGGAAATGGAAAGTTGAAGGTCATACAGCCCACTAGAGGCTGTACAAGCACGAGGAGCTGCGGGTCTCTTTCAGTAGCTGCAGAGGTATTTGAGCTCAGCCCATCTCTGTATGTGGTGGAGCTTCGTAAAGCATGCGGGGATTCCTCTTTGTACAGGCAGTTATGCTCAAAGATATCAGATAAATTAAGTGTTTACAAGGGTGCACAACTTCTGAAGATGCGGTCGCTATTGCCTGAACTTAATCAATTTGAAGGGAGAAGGTGGTTTCAATCAGTATCAGAGGCTTTGAAGTTTTTGTTGGTGCACAAGCTTGGAATGTTATTATGCAAAAAGAGAAGGTTAACCTAAGAGACGACAACAATATAATTACACTTATGATCTCAATCTCATAGCAATGGGGTCCACATTTAAAATACGACGACGCAAAAATCTTTATGGTTTAATATTTGAAGTATTTTTTGAGAGCAAGAGTCACAAATATATAATTTTAGTCCTCACCTTTATTGAAGCTATGTCATTGATAGTGATGCAAACATGCTAAACCACAATCTAAATAAATCATAATTGTATGATAAAATTAAGATGGGTTGTGGTGTGATTATACAATATAGCATATTTTTACATGATAAGTTGCCAAAAGAG
>MSTRG.45714.4 Dca001684 transcript4
GCGAACGAAGTGGAAGAGAAAGGAAGTGTTGGTTGATGCGATCCGCTGTTCCGTGTTAGACAAAGGAGGACCAGAGCAAACGAAGAGTAGAGGTTGAGGTTGCCGATCGGAAACGACAGAGATCAGTTCAGTTGCTGTTCGGGATTACGCGAGTGAGAGACGGTGGCGGCCGAAAACGGGAATGAAGCAGGGGAAGTACGAGCTCGGGCGGATGCTGGGAGAGGGAAGCTTCGGGAAGGTGAAGTTTGCGAGACGGGTGGACACCGGTGAGGCATTTGCCGTCAAGATCCTTGATCGCAAGCGGATACTCGACCTCAAGATCGACGAGCAGCTTAAAAGGGAAATCGCGACGCTCAAACTTCTGAAACACCCTAACGTCGTCCGACTCCACGAGGTCTTTGCAAGCAAAGAAAGAATCTATATGGTGCTTGAATATGTGAATGGTGGCGAGTTATATGATAAAATAGCGTCTAAGGGAAGGCTTTCAGAGCAGTTTGGTCGAAATATTTTTCAGCAGTTGATTGATGGCATAAGCTACTGTCATGATAAAGGAGTTTATCATAGGGACTTAAAGCCTGAAAATGTTCTTGTTGATGCCATGGGTAAAATAAAGATATCTGATTTCGGACTTAGTGCTTTATCACAACAACTTTGGAATGATGGGCTATTGCACACAACTTGCGGAAGTCCTAACTACGTTGCTCCTGAGGTGCTCTCCAACAGAGGTTATGATGGTGCTATATCAGATATCTGGTCATGTGGTGTAATCCTCTATGTCATCCTTACTGGTGCTCTTCCATTTGATGATCGAAATCTTGCAGTTCTTTACCAAAAGATTTTCAAAGGAGATACTCATATTCCCAGCTGGCTTTGCCCTGGTGCTCAAAACATGCTAAGGAGGATTTTGGATCCAAATCCTAGAACTCGAATAAATGTAGCTGAAATCAAGGAAGACAATTGGTTTAAGCAAAATTATACTCCAGTTATTCCCTATGATGAAGAGGACATGTATATGGATGATGCATCCCTGTCAGTAGAAGAGCTAGTAGAGACAGATGAGCTCAGAAACAAATCGACACTAATCAATGCTTTCCAACTCATAGGAATGTCTTCATGTTTTGATCTTTCGGGCTTTTTTGAGAAAGAGGATGTCTCTGAAAGAAAAATCAGATTCACATCGAACTACTCACCCAATGATGTCTTCAAGAAGATCGAAGATATCGTTACTGAATTTGGTTTTCAAGTCCAAAGAGGAAATGGAAAGGTTACTATTTTACACCTATAAGAACACTGACTAAAATACTATCTTCTGGTTGTTATATCTTTTGGGCTGGCTGGATTAATTAAATTTCACCATAACAATTTTGATCAGACCGGATTCTTTGGAGAGTCCTGGTCAAAATAGTTCAATTAATTATCTTGATGGTAGATATGATATGCAAAAGTTGAATTCTTTTATTCCTGCAGTTGAAGGTCATACAGCCCACTAGAGGCTGTACAAGCACGAGGAGCTGCGGGTCTCTTTCAGTAGCTGCAGAGGTATTTGAGCTCAGCCCATCTCTGTATGTGGTGGAGCTTCGTAAAGCATGCGGGGATTCCTCTTTGTACAGGCAGTTATGCTCAAAGATATCAGATAAATTAAGTGTTTACAAGGGTGCACAACTTCTGAAGATGCGGTCGCTATTGCCTGAACTTAATCAATTTGAAGGGAGTAAGTCTATCAGCACTGTAAAAACTATCTAG
>MSTRG.45714.1 Dca001684 transcript1
TTTGCGAGTATCGAGCTCGCGGTAAGCGATGCGGAAGGTGACGGAATCTTCCCTCCTGCTAGCCGAGCAGTCCCAAAAAAACTCTTCAAATTGCAGGCCAATTCACGCTAATAAGAACCCGTCAGGCGAACGAAGTGGAAGAGAAAGGAAGTGTTGGTTGATGCGATCCGCTGTTCCGTGTTAGACAAAGGAGGACCAGAGCAAACGAAGAGTAGAGGTTGAGGTTGCCGATCGGAAACGACAGAGATCAGTTCAGTTGCTGTTCGGGATTACGCGAGTGAGAGACGGTGGCGGCCGAAAACGGGAATGAAGCAGGGGAAGTACGAGCTCGGGCGGATGCTGGGAGAGGGAAGCTTCGGGAAGGTGAAGTTTGCGAGACGGGTGGACACCGGTGAGGCATTTGCCGTCAAGATCCTTGATCGCAAGCGGATACTCGACCTCAAGATCGACGAGCAGCTTAAAAGGGAAATCGCGACGCTCAAACTTCTGAAACACCCTAACGTCGTCCGACTCCACGAGGTCTTTGCAAGCAAAGAAAGAATCTATATGGTGCTTGAATATGTGAATGGTGGCGAGTTATATGATAAAATAGCGTCTAAGGGAAGGCTTTCAGAGCAGTTTGGTCGAAATATTTTTCAGCAGTTGATTGATGGCATAAGCTACTGTCATGATAAAGGAGTTTATCATAGGGACTTAAAGCCTGAAAATGTTCTTGTTGATGCCATGGGTAAAATAAAGATATCTGATTTCGGACTTAGTGCTTTATCACAACAACTTTGGAATGATGGGCTATTGCACACAACTTGCGGAAGTCCTAACTACGTTGCTCCTGAGGTGCTCTCCAACAGAGGTTATGATGGTGCTATATCAGATATCTGGTCATGTGGTGTAATCCTCTATGTCATCCTTACTGGTGCTCTTCCATTTGATGATCGAAATCTTGCAGTTCTTTACCAAAAGATTTTCAAAGGAGATACTCATATTCCCAGCTGGCTTTGCCCTGGTGCTCAAAACATGCTAAGGAGGATTTTGGATCCAAATCCTAGAACTCGAATAAATGTAGCTGAAATCAAGGAAGACAATTGGTTTAAGCAAAATTATACTCCAGTTATTCCCTATGATGAAGAGGACATGTATATGGATGATGCATCCCTGTCAGTAGAAGAGCTAGTAGAGACAGATGAGCTCAGAAACAAATCGACACTAATCAATGCTTTCCAACTCATAGGAATGTCTTCATGTTTTGATCTTTCGGGCTTTTTTGAGAAAGAGTTGAAGGTCATACAGCCCACTAGAGGCTGTACAAGCACGAGGAGCTGCGGGTCTCTTTCAGTAGCTGCAGAGGTATTTGAGCTCAGCCCATCTCTGTATGTGGTGGAGCTTCGTAAAGCATGCGGGGATTCCTCTTTGTACAGGCAGTTATGCTCAAAGATATCAGATAAATTAAGTGTTTACAAGGGTGCACAACTTCTGAAGATGCGGTCGCTATTGCCTGAACTTAATCAATTTGAAGGGAGTAAGTCTATCAGCACTGTAAAAACTATCTAGTCCTGCATTTTAGTGTCCAAGAAATAGAGTAATTTTAACGCATCTGTATATATACGTTGGATAACTTGCTGTAAATGATTTGCACTCATGACAAGAGGATATGGTGTTTACGAATTAACAAAGTTTGTGAAAAACTGTCCACTATTTATAGTGCATTTCCTTTTAACTTAGGCTTCGTCTGAGATAACTTTTTTACTGTTTCTTAAAACTGTTTTTTACTATAAAAATTAAAATTTTTGTACTAAAAAGCTGCTTTAAGAAGCAATAAAAAAGTCATCCCAAGCGAAACCTTAAACATGTAAGAAAGCTAACAAAATATCACTCCTTAATTTATAATTGAGTAATCTTGATTTATTAGGAAGGTGGTTTCAATCAGTATCAGAGGCTTTGAAGTTTTTGTTGGTGCACAAGCTTGGAATGTTATTATGCAAAAAGAGAAGGTTAACCTAAGAGACGACAACAATATAATTACACTTATGATCTCAATCTCATAGCAATGGGGTCCACATTTAAAATACGACGACGCAAAAATCTTTATGGTTTAATATTTGAAGTATTTTTTGAGAGCAAGAGTCACAAATATATAATTTTAGTCCTCACCTTTATTGAAGCTATGTCATTGATAGTGATGCAAACATGCTAAACCACAATCTAAATAAATCATAATTGTATGATAAAATTAAGATGGGTTGTGGTGTGATTATACAATATAGCATATTTTTACATGATAAGTTGCCAAAAGAGAACATTCAAAATGAAAGTTATAATATAAGATATAAGCAACTAAAGAAAAATATGATAGTGAAATATATTTATGATTTGGTAAATTGTTAACCAAATGAAAACAAAGATGTTG
>Dca001684.1 Dca001684 transcript3
ATGAAGCAGGGGAAGTACGAGCTCGGGCGGATGCTGGGAGAGGGAAGCTTCGGGAAGGTGAAGTTTGCGAGACGGGTGGACACCGGTGAGGCATTTGCCGTCAAGATCCTTGATCGCAAGCGGATACTCGACCTCAAGATCGACGAGCAGCTTAAAAGGGAAATCGCGACGCTCAAACTTCTGAAACACCCTAACGTCGTCCGACTCCACGAGGTCTTTGCAAGCAAAGAAAGAATCTATATGGTGCTTGAATATGTGAATGGTGGCGAGTTATATGATAAAATAGCGTCTAAGGGAAGGCTTTCAGAGCAGTTTGGTCGAAATATTTTTCAGCAGTTGATTGATGGCATAAGCTACTGTCATGATAAAGGAGTTTATCATAGGGACTTAAAGCCTGAAAATGTTCTTGTTGATGCCATGGGTAAAATAAAGATATCTGATTTCGGACTTAGTGCTTTATCACAACAACTTTGGAATGATGGGCTATTGCACACAACTTGCGGAAGTCCTAACTACGTTGCTCCTGAGGTGCTCTCCAACAGAGGTTATGATGGTGCTATATCAGATATCTGGTCATGTGGTGTAATCCTCTATGTCATCCTTACTGGTGCTCTTCCATTTGATGATCGAAATCTTGCAGTTCTTTACCAAAAGATTTTCAAAGGAGATACTCATATTCCCAGCTGGCTTTGCCCTGGTGCTCAAAACATGCTAAGGAGGATTTTGGATCCAAATCCTAGAACTCGAATAAATGTAGCTGAAATCAAGGAAGACAATTGGTTTAAGCAAAATTATACTCCAGTTATTCCCTATGATGAAGAGGACATGTATATGGATGATGCATCCCTGTCAGTAGAAGAGCTAGTAGAGACAGATGAGCTCAGAAACAAATCGACACTAATCAATGCTTTCCAACTCATAGGAATGTCTTCATGTTTTGATCTTTCGGGCTTTTTTGAGAAAGAGGATGTCTCTGAAAGAAAAATCAGATTCACATCGAACTACTCACCCAATGATGTCTTCAAGAAGATCGAAGATATCGTTACTGAATTTGGTTTTCAAGTCCAAAGAGGAAATGGAAAGTTGAAGGTCATACAGCCCACTAGAGGCTGTACAAGCACGAGGAGCTGCGGGTCTCTTTCAGTAGCTGCAGAGGTATTTGAGCTCAGCCCATCTCTGTATGTGGTGGAGCTTCGTAAAGCATGCGGGGATTCCTCTTTGTACAGGCAGTTATGCTCAAAGATATCAGATAAATTAAGTGTTTACAAGGGTGCACAACTTCTGAAGATGCGGTCGCTATTGCCTGAACTTAATCAATTTGAAGGGAGTAAGTCTATCAGCACTGTAAAAACTATCTAG
>Dca021931.1 Dca021931 transcript1
ATGCATAAATCTCTCCAGGACAGAAATAAGCACGAAAGCTGGAGAACCAATCCACGGAAACAAGCCGAGGATAGGCAATTAAACATCAGATCAATCATGCCGGATTCCTGCGGATTACAATCGGCGCCGGAAACTACCAAGGAAGCCAATATTCTCCTCGGCAAATATCAACTCGTCCGCCTCCTCGGCTACGGATCCTCCGCCAAAGTCCATCTCGCCCAAAACCTCTTCACTGGACAGAACGTGGCCATCAAATCCTTCACCAAACACCGCATCGTCAAAGCCGATCTTATTAACTCCGTCAAACGAGAAGCCGCCATTCTCCGCCGCCTCCGCCACCCTCACATTGTCCGCCTCCACGAAGTCCTCGCCTCCCGCACCAAAATCCACTTCGTTCTCGAACTCGCCAAGGGCGGCGATCTCTTCTCCCGCATCGCCACATTCGGCCGCTTACCCGAACACCTCTCTCGCCGCTATTTTCGCCAGCTCATCTCCGCTGTCGCTTACGGCCACTCCCACGGCGTCTTCCACCGGGATCTCAAGCTTGAGAACCTACTCCTTGATGATCGGGGTGACCTAAAGCTCTCCGACTTCGGCCTCTCAGCCGCCCCTGATCAGATGCCCGCCGACGGGCTCTTCCACACGCTTTGCGGCACTCCAGCCTACGTCGCACCGGAGATACTCGCGAAGAAAGGGTACCGCGCAGCGGTTGCCGATATATGGTCCTGCGGCGTCGTTCTATTTACCCTTAATGCCGGCTATCTCCCTTTCAATGACACCAATCTCATCGCAATCTACCTCAAAATCTACCGCGGAGATTACCAATGCCCTAAATGGACCTCGCCGGATCTAAAACGGCTCATCGGTCGCCTTCTCGATAAGAATCCTGATACTCGGATCACGATCGATGAGATTTTACGTGATCCTTGGGTTGCAAGGGGGATCGACGAGAAAGAATGGACGGCAATAGGTATGTTCCAGGAGGAAGGAAAGGTTTCGTCTAAGGCAGAGGAGGTGGAGGCCGAAGACCGGGCTCTGAATGCTTTCGACATCATCGGATTCTCCAGCGGGTTGGATCTTTCCGGGCTAATTGGTGTGATGGCAGAGAGGGAGCGGTTTGTTGTCGATGAGACGCCGGAGGCGGTGCTCCGGCGGGTGGAGGAGATTGGGAGAGGGGAAGGCTTGTTGGTGAATAGAAAAGGGAAAAAGGGTAACGCAGGGGCGGCGGTGCGGGAACATAATGGGAATTTGGTGGTTGGCGTTGATGTTTACCAGCTGAACGGAGGATTAACAGTGGTTGAGGTGGACAGGGCCAGGGGCGGGGATGCGAAGGGGAGGAAAATTTGGACCGGTGAGTTTTGGCGTAGAAAAGTACTGCCGACTGGAGATAGCCGGTTGATAGACTGTTCTTCGTTATAA
>Novl001612.1 Novl001612 transcript1
CCATTCCAACCTCCCGTGTCGCCTCTATTTTCACCTCTGGAGACGGCCACTATACCCTCCCCTCCCTTCTATAAACGTAGGAGAACAAAGTTTTGCTCTTTCGAGGAGCTATGGCTCCCATGGCGGTGGAGCCGTCGCTGAAGCCTAAGAAGGAGAGGCAGAGCGCTGTCATCCTTGGCCGTTACGAACTGGGGAAACTCCTTGGCCAAGGCACGTTCGCCAAGGTTTTCTACGCGAAAAACTTGAAGACCGACGAATCTGTCGCCATTAAGGTCCTTGACAAGGAGCGCATCTTAAAGAGCGGCCTTGCCGCTCACATCAAGCGCGAGATCGGAATCCTCCGCCGTGTTCGCCACCCCAACATTGTCCATCTCTTCGAGGTCATGGCCACCAAGACCAAGATTTACTTTGTGATGGAGTACGTCCGCGGAGGGGAGCTCTTCAGCAAAGTCGCTAAAGGCCGGCTAAAGGAGGACGCGGCCCGCCAATACTTTCAGCAATTGATATCGGCCGTTTGTTTCTGCCACGCCCGCGGCGTTTTCCATCGGGATCTCAAGCCGGAGAACCTACTACTTGACGAAAAGGGGGATCTCAAAGTCTCTGATTTTGGGCTCAGCGCGGTCTCCGATCAGATTCGGCAGGATGGGCTCTTCCACACCTTTTGCGGTACTCCGGCGTACGTCGCGCCGGAGGTGCTCTCCAGGAAAGGGTACGACGCGGCTAGGGTTGATATCTGGTCCTCTGGGATCATTCTATTCGTGCTTATGGCTGGCTATCTCCCTTTCCACGATCAGAACGTCTTGGCGATGTACCGCAAAATCTATAAAGGGGCATTTCGATGCCCTAGCTGGTTCTCCCCCGATCTCAGCAAGCTTCTCTTTCGCCTTCTGGACACGAATCCCCAGACGCGGATCACCATTCCTGAAATCATGGAGAATCTGTGGTTCAAAAAAGGGTTTCGCCATATTCGATTCTACATCGAGAATGACAAGCTCCACAGCATCGATGAAATCGATGAGTCGCCTCCTACAAATGCCCCGGAGACTCCGTCATCAGAGAAGCATGATGAGACGTCGGATTCTGGCTGCGATTCCGATTGCTCCGCGGCCTCCTGCCCTGCCACAATGTACATCTCTAAGGGGCTGATAATGGGGCTTCCCAGACCAGCCAGCCTGAATGCTTTCGACATCATATCATTCTCGCAAGGTTTTAATCTTTCTGGATTGTTTGAAGAGAGGGGGGAGGAGGCAAGGTTTGTATCTGGTGAGCCCGTGCCTATGATTATATCAAAATTGGAGGACATTGCAAAGTTGGTGAGCTTCACAGTGAGGAAGAAAGACTTCCAGGTGAGCTTGGAAGGGACTAGGGAGGGAGAGAAGGGGCCATTGACAATAGCCGCAGAGATATTTGAGTTGACTTCTTCACTTGTGATGGTGGAGGTGAAGAAGAAAGCAGGTGACAGAGGAGAGTATGAGGAGTTCTATAACAGGGAATTAAAACCGGGATTGCAGAGCCTAATGTATGTATCTGATCCCCCAAACAATATCGCCACTACTCCTGACTACAAGTGACACATTTCATTATTTCCCTATTGTTTGCACGATTTTCCATAATATTGCTGATTTATGCTTTATAACATCTTGGTTTCTTTTGCCACATTTTTGACAATGTAATATTTTATGTTGTTATTTATTTTTTCTTCTAATGATTCTTAGTAATGGAAATATAAGTTATGTATTGTGATTCAATTCATTCTTACTTTAGATTGACAAGTATA
>MSTRG.52753.1 Dca018676 transcript2
AAAACACAAAAAAATATATATAGAAAATACGCAGTACATCATTAGTAAATATTTTCTACATATTTAGTTAGTATTTTTCGAGTTTTTATTGTTTATTTAGTAAGTATTTAGTGAGTATTATTAATATACCATTTTTTTACAGCTTATTTGCTGTGTATCAACAAATATATAACAAATACACAATAATTTTTCTCAATATTGACAGCCTAACTGCAAACAACTCGTACTTAGGGCCTAATAAATATGATGGTCGAGGCCATCGTGATTCATGCTTTAATTTTCTTTTTAACTTTAGAAACTTTTAATAAAACCACTAATCAAACGCCACGACGTTCCCACGGCGTTTTTCTTTATATATATGTACGAAGGAGAAGCGTAGTTTTTGGTGAAAATCCCGAGTATCGCGCAACAGATATAATTTTCCCGACAGACGCGGGATAAACTTATTGCCGGAAGCGTAGCTTTTTCTTGATAGGTTTCGGAAGGTAATTTGATTTGGAAGGTGACAGGAATATTTCTCTCCCAAATCAAACCACCCCTCAAGGCCGTAATTTCTATAATCATTCGGCTTTTTTATGTTTCTCGCATGGTCGGTTCCCACTGTCACAGAAGACAGAAGGAACAAAGAAATGGGTCCACCATTCCGCGGAAGTTCTATAACTTTTAAATTTCGCCTGGGTGGCTCCGAGCCGTGAAAAGATTGAAATATAACCGTCGCGCCACCATTTGCGAGCTCTCAACGGAATACTGTTTGATCAGCAGCGTTGGCCGAAATTCCACCGTTATTCGTAGGATTTCGGCTGGAGATTAACGGGGAATCGGGAATGAAACATGGAAAATACGAGCTCGGACGGACTCTGGGAGAAGGGAATTTCGGGAAAGTGAAATTTGCTAGGAGGGTCGACAATGGCGAAGCATTCGCTGTCAAGATCCTCGATCGAAAGCGGATCCTCGATCTCAAAATCGACGAACAGATAAAGAGGGAAATCGCGACGCTGAAGCTTTTGAAGCACCCTAACGTCGTTCGACTCGTTGAAGTCTCTGCAAGCAAAACCAGAATCTATATGGTACTTGAATACGTCAATGGTGGCGAGTTATTTGATAAAATAGCAACAAAAGGAGCGCTATCAGAGCAGGTTGGCCGTAAGCTTTTTCAGCAATTGATTGATGCAATAAGCTACTGTCATGATAGGGGAGTTTATCATAGAGACTTAAAGCCTGAAAACGTTCTTATTGATGCAAATGGAAAAATTAAGATTTCTGACTTTGGACTTAGTGCTTTATCCCAACATCTTGGGAATGATGGGCTGTTGCACACGACTTGTGGAAGTCCGAATTACATTGCTCCTGAGGTCATTGCCAACAGAGGTTATGATGGTGCCTTGTCAGATATCTGGTCTTGTGGTGTAATCCTTTATATTATTCTTATCGGAGAGCTTCCATTTGATGACCGGAATCTTGCAGTTCTTTATCAAAAGATTATTAAGGGAGATACCCAGATCCCCAAATGCCTTTCCCAGGGTGCTCAAAATATGCTGAGGAGGATTCTAGATCCGAATCCTAGATCTCGGATAAATGTTTCTCAAATAAAGGAAGATGTTTGGTTTAAGCAAGATTATACTCCGACTGTTCCTTATGATGATGACTCATACCCAGATGATGAATCCCTCTCACTAAAAGTGTCCAATGAGGCAGATGAGCATAGAAGCATACCTACTCAAATCAATGCGTTTGAGCTCATAGGAATGTCTTCGTGTCTTGATCTTTCAGGCTTTTTCGAGAAAGAGGACGTCTCTGAAAGGAAAATCAGATTCACATCAAACTATTCCCCCAAAACATTGTTTGAGAAGATCGATGAAATTATTACTGAAATGGGTTTCCAAGTTCAAAGTGGAAACCGAAAGATCATGCGGCAAACTAGAGTGTTTACCACCTCAAGGAGCCCATGTTCTGTTTCTGTAGCTGCTGAGGTATTTGAGCTCAGCAAATCCCTTTACGTTGTGGAACTACGGAAAGCATACGGGGATTCTACTTTGTATAGAAAGTTATGCTCAAAGATAACAGATGAGTTAGGTCTCTATAAAAGCGAACCACTTTCGAAGACTCCATCACTGCTGTCATAGTTCAATCAATATAAAGGAAATAGGTCTCTCAGTGCTGTGTAAATATTTAGTCGGTACCGTCCAGGTTGCAGGATTAAGAATAATAATTCTTTATGCTCTTAGTTATTAGTTTAGATTTGTTACAATTGTAAATTATTTGCATATCTTACAAAAGGGTGCTGTATTTATAATATAGAAAATAAAAGTTCAATGTAAAAAATTTCGGTTCTGTTTAATAGAAGTGCGCATTTCTTTCTCTTCTACTGATATTTTCTTTGTAACGTTAATCAGAAGTAAAATATCGTGTTGGATTCCAATCAAAAACAGA
>MSTRG.52753.2 Dca018676 transcript1
AAAACACAAAAAAATATATATAGAAAATACGCAGTACATCATTAGTAAATATTTTCTACATATTTAGTTAGTATTTTTCGAGTTTTTATTGTTTATTTAGTAAGTATTTAGTGAGTATTATTAATATACCATTTTTTTACAGCTTATTTGCTGTGTATCAACAAATATATAACAAATACACAATAATTTTTCTCAATATTGACAGCCTAACTGCAAACAACTCGTACTTAGGGCCTAATAAATATGATGGTCGAGGCCATCGTGATTCATGCTTTAATTTTCTTTTTAACTTTAGAAACTTTTAATAAAACCACTAATCAAACGCCACGACGTTCCCACGGCGTTTTTCTTTATATATATGTACGAAGGAGAAGCGTAGTTTTTGGTGAAAATCCCGAGTATCGCGCAACAGATATAATTTTCCCGACAGACGCGGGATAAACTTATTGCCGGAAGCGTAGCTTTTTCTTGATAGGTTTCGGAAGGTAATTTGATTTGGAAGGTGACAGGAATATTTCTCTCCCAAATCAAACCACCCCTCAAGGCCGTAATTTCTATAATCATTCGGCTTTTTTATGTTTCTCGCATGGTCGGTTCCCACTGTCACAGAAGACAGAAGGAACAAAGAAATGGGTCCACCATTCCGCGGAAGTTCTATAACTTTTAAATTTCGCCTGGGTGGCTCCGAGCCGTGAAAAGATTGAAATATAACCGTCGCGCCACCATTTGCGAGCTCTCAACGGAATACTGTTTGATCAGCAGCGTTGGCCGAAATTCCACCGTTATTCGTAGGATTTCGGCTGGAGATTAACGGGGAATCGGGAATGAAACATGGAAAATACGAGCTCGGACGGACTCTGGGAGAAGGGAATTTCGGGAAAGTGAAATTTGCTAGGAGGGTCGACAATGGCGAAGCATTCGCTGTCAAGATCCTCGATCGAAAGCGGATCCTCGATCTCAAAATCGACGAACAGATAAAGAGGGAAATCGCGACGCTGAAGCTTTTGAAGCACCCTAACGTCGTTCGACTCGTTGAAGTCTCTGCAAGCAAAACCAGAATCTATATGGCAACAAAAGGAGCGCTATCAGAGCAGGTTGGCCGTAAGCTTTTTCAGCAATTGATTGATGCAATAAGCTACTGTCATGATAGGGGAGTTTATCATAGAGACTTAAAGCCTGAAAACGTTCTTATTGATGCAAATGGAAAAATTAAGATTTCTGACTTTGGACTTAGTGCTTTATCCCAACATCTTGGGAATGATGGGCTGTTGCACACGACTTGTGGAAGTCCGAATTACATTGCTCCTGAGGTCATTGCCAACAGAGGTTATGATGGTGCCTTGTCAGATATCTGGTCTTGTGGTGTAATCCTTTATATTATTCTTATCGGAGAGCTTCCATTTGATGACCGGAATCTTGCAGTTCTTTATCAAAAGATTATTAAGGGAGATACCCAGATCCCCAAATGCCTTTCCCAGGGTGCTCAAAATATGCTGAGGAGGATTCTAGATCCGAATCCTAGATCTCGGATAAATGTTTCTCAAATAAAGGAAGATGTTTGGTTTAAGCAAGATTATACTCCGACTGTTCCTTATGATGATGACTCATACCCAGATGATGAATCCCTCTCACTAAAAGTGTCCAATGAGGCAGATGAGCATAGAAGCATACCTACTCAAATCAATGCGTTTGAGCTCATAGGAATGTCTTCGTGTCTTGATCTTTCAGGCTTTTTCGAGAAAGAGGACGTCTCTGAAAGGAAAATCAGATTCACATCAAACTATTCCCCCAAAACATTGTTTGAGAAGATCGATGAAATTATTACTGAAATGGGTTTCCAAGTTCAAAGTGGAAACCGAAAGATCATGCGGCAAACTAGAGTGTTTACCACCTCAAGGAGCCCATGTTCTGTTTCTGTAGCTGCTGAGGTATTTGAGCTCAGCAAATCCCTTTACGTTGTGGAACTACGGAAAGCATACGGGGATTCTACTTTGTATAGAAAGTTATGCTCAAAGATAACAGATGAGTTAGGTCTCTATAAAAGCGAACCACTTTCGAAGACTCCATCACTGCTGTCATAGTTCAATCAATATAAAGGAAATAGGTCTCTCAGTGCTGTGTAAATATTTAGTCGGTACCGTCCAGGTTGCAGGATTAAGAATAATAATTCTTTATGCTCTTAGTTATTAGTTTAGATTTGTTACAATTGTAAATTATTTGCATATCTTACAAAAGGGTGCTGTATTTATAATATAGAAAATAAAAGTTCAATGTAAAAAATTTCGGTTCTGTTTAATAGAAGTGCGC
>MSTRG.52753.3 Dca018676 transcript3
CTCGTACTTAGGGCCTAATAAATATGATGGTCGAGGCCATCGTGATTCATGCTTTAATTTTCTTTTTAACTTTAGAAACTTTTAATAAAACCACTAATCAAACGCCACGACGTTCCCACGGCGTTTTTCTTTATATATATGTACGAAGGAGAAGCGTAGTTTTTGGTGAAAATCCCGAGTATCGCGCAACAGATATAATTTTCCCGACAGACGCGGGATAAACTTATTGCCGGAAGCGTAGCTTTTTCTTGATAGGTTTCGGAAGGTAATTTGATTTGGAAGGTGACAGGAATATTTCTCTCCCAAATCAAACCACCCCTCAAGGCCGTAATTTCTATAATCATTCGGCTTTTTTATGTTTCTCGCATGGTCGGTTCCCACTGTCACAGAAGACAGAAGGAACAAAGAAATGGGTCCACCATTCCGCGGAAGTTCTATAACTTTTAAATTTCGCCTGGGTGGCTCCGAGCCGTGAAAAGATTGAAATATAACCGTCGCGCCACCATTTGCGAGCTCTCAACGGAATACTGTTTGATCAGCAGCGTTGGCCGAAATTCCACCGTTATTCGTAGGATTTCGGCTGGAGATTAACGGGGAATCGGGAATGAAACATGGAAAATACGAGCTCGGACGGACTCTGGGAGAAGGGAATTTCGGGAAAGTGAAATTTGCTAGGAGGGTCGACAATGGCGAAGCATTCGCTGTCAAGATCCTCGATCGAAAGCGGATCCTCGATCTCAAAATCGACGAACAGATAAAGAGGGAAATCGCGACGCTGAAGCTTTTGAAGCACCCTAACGTCGTTCGACTCGTTGAACTTTTGAAGCACCCTAATCGGGGCGGGGATTACCTTGCTATCTGCTAAGGTCTCTGCAAGCAAAACCAGAATCTATATGGTACTTGAATACGTCAATGGTGGCGAGTTATTTGATAAAATAGCAACAAAAGGAGCGCTATCAGAGCAGGTTGGCCGTAAGCTTTTTCAGCAATTGATTGATGCAATAAGCTACTGTCATGATAGGGGAGTTTATCATAGAGACTTAAAGCCTGAAAACGTTCTTATTGATGCAAATGGAAAAATTAAGATTTCTGACTTTGGACTTAGTGCTTTATCCCAACATCTTGGGAATGATGGGCTGTTGCACACGACTTGTGGAAGTCCGAATTACATTGCTCCTGAGGTCATTGCCAACAGAGGTTATGATGGTGCCTTGTCAGATATCTGGTCTTGTGGTGTAATCCTTTATATTATTCTTATCGGAGAGCTTCCATTTGATGACCGGAATCTTGCAGTTCTTTATCAAAAGATTATTAAGGGAGATACCCAGATCCCCAAATGCCTTTCCCAGGGTGCTCAAAATATGCTGAGGAGGATTCTAGATCCGAATCCTAGATCTCGGATAAATGTTTCTCAAATAAAGGAAGATGTTTGGTTTAAGCAAGATTATACTCCGACTGTTCCTTATGATGATGACTCATACCCAGATGATGAATCCCTCTCACTAAAAGTG
>MSTRG.52753.4 Dca018676 transcript4
TATCGCGCAACAGATATAATTTTCCCGACAGACGCGGGATAAACTTATTGCCGGAAGCGTAGCTTTTTCTTGATAGGTTTCGGAAGGTAATTTGATTTGGAAGGTGACAGGAATATTTCTCTCCCAAATCAAACCACCCCTCAAGGCCGTAATTTCTATAATCATTCGGCTTTTTTATGTTTCTCGCATGGTCGGTTCCCACTGTCACAGAAGACAGAAGGAACAAAGAAATGGGTCCACCATTCCGCGGAAGTTCTATAACTTTTAAATTTCGCCTGGGTGGCTCCGAGCCGTGAAAAGATTGAAATATAACCGTCGCGCCACCATTTGCGAGCTCTCAACGGAATACTGTTTGATCAGCAGCGTTGGCCGAAATTCCACCGTTATTCGTAGGATTTCGGCTGGAGATTAACGGGGAATCGGGAATGAAACATGGAAAATACGAGCTCGGACGGACTCTGGGAGAAGGGAATTTCGGGAAAGTGAAATTTGCTAGGAGGGTCGACAATGGCGAAGCATTCGCTGTCAAGATCCTCGATCGAAAGCGGATCCTCGATCTCAAAATCGACGAACAGATAAAGAGGGAAATCGCGACGCTGAAGCTTTTGAAGCACCCTAACGTCGTTCGACTCGTTGAAGTCTCTGCAAGCAAAACCAGAATCTATATGGTACTTGAATACGTCAATGGTGGCGAGTTATTTGATAAAATAGCAACAAAAGGAGCGCTATCAGAGCAGGTTGGCCGTAAGCTTTTTCAGCAATTGATTGATGCAATAAGCTACTGTCATGATAGGGGAGTTTATCATAGAGACTTAAAGCCTGAAAACGTTCTTATTGATGCAAATGGAAAAATTAAGATTTCTGACTTTGGACTTAGTGCTTTATCCCAACATCTTGGGAATGATGGGCTGTTGCACACGACTTGTGGAAGTCCGAATTACATTGCTCCTGAGGTCATTGCCAACAGAGGTTATGATGGTGCCTTGTCAGATATCTGGTCTTGTGGTGTAATCCTTTATATTATTCTTATCGGAGAGCTTCCATTTGATGACCGGAATCTTGCAGTTCTTTATCAAAAGATTATTAAGGGAGATACCCAGATCCCCAAATGCCTTTCCCAGGGTGCTCAAAATATGCTGAGGAGGATTCTAGATCCGAATCCTAGATCTCGGATAAATGTTTCTCAAATAAAGGAAGATGTTTGGTTTAAGCAAGATTATACTCCGACTGTTCCTTATGATGATGACTCATACCCAGATGATGAATCCCTCTCACTAAAAGTGGAGGCAGATGAGCATAGAAGCATACCTACTCAAATCAATGCGTTTGAGCTCATAGGAATGTCTTCGTGTCTTGATCTTTCAGGCTTTTTCGAGAAAGAGGACGTCTCTGAAAGGAAAATCAGATTCACATCAAACTATTCCCCCAAAACATTGTTTGAGAAGATCGATGAAATTATTACTGAAATGGGTTTCCAAGTTCAAAGTGGAAACCGAAAGTTGCAGATCATGCGGCAAACTAGAGTGTTTACCACCTCAAGGAGCCCATGTTCTGTTTCTGTAGCTGCTGAGGTATTTGAGCTCAGCAAATCCCTTTACGTTGTGGAACTACGGAAAGCATACGGGGATTCTACTTTGTATAGAAAGTTATGCTCAAAGATAACAGATGAGTTAGGTCTCTATAAAAGCGAACCACTTTCGAAGACTCCATCACTGCTGTCATAGTTCAATCAATATAAAGGAAATAGGTCTCTCAGTGCTGTGTAAATATTTAGTCGGTACCGTCCAGGTTGCAGGATTAAGAATAATAATTCTTTATGCTCTTAGTTATTAGTTTAGATTTGTTACAATTGTAAATTATTTGCATATCTTACAAAAGGGTGCTGTATTTATAATATAGAAAATAAAAGTTCAATGTAAAAAATTTCGG
>Dca018676.1 Dca018676 transcript5
ATGAAACATGGAAAATACGAGCTCGGACGGACTCTGGGAGAAGGGAATTTCGGGAAAGTGAAATTTGCTAGGAGGGTCGACAATGGCGAAGCATTCGCTGTCAAGATCCTCGATCGAAAGCGGATCCTCGATCTCAAAATCGACGAACAGATAAAGAGGGAAATCGCGACGCTGAAGCTTTTGAAGCACCCTAACGTCGTTCGACTCGTTGAAGTCTCTGCAAGCAAAACCAGAATCTATATGGTACTTGAATACGTCAATGGTGGCGAGTTATTTGATAAAATAGCAACAAAAGGAGCGCTATCAGAGCAGGTTGGCCGTAAGCTTTTTCAGCAATTGATTGATGCAATAAGCTACTGTCATGATAGGGGAGTTTATCATAGAGACTTAAAGCCTGAAAACGTTCTTATTGATGCAAATGGAAAAATTAAGATTTCTGACTTTGGACTTAGTGCTTTATCCCAACATCTTGGGAATGATGGGCTGTTGCACACGACTTGTGGAAGTCCGAATTACATTGCTCCTGAGGTCATTGCCAACAGAGGTTATGATGGTGCCTTGTCAGATATCTGGTCTTGTGGTGTAATCCTTTATATTATTCTTATCGGAGAGCTTCCATTTGATGACCGGAATCTTGCAGTTCTTTATCAAAAGATTATTAAGGGAGATACCCAGATCCCCAAATGCCTTTCCCAGGGTGCTCAAAATATGCTGAGGAGGATTCTAGATCCGAATCCTAGATCTCGGATAAATGTTTCTCAAATAAAGGAAGATGTTTGGTTTAAGCAAGATTATACTCCGACTGTTCCTTATGATGATGACTCATACCCAGATGATGAATCCCTCTCACTAAAAGTGGAGGCAGATGAGCATAGAAGCATACCTACTCAAATCAATGCGTTTGAGCTCATAGGAATGTCTTCGTGTCTTGATCTTTCAGGCTTTTTCGAGAAAGAGGACGTCTCTGAAAGGAAAATCAGATTCACATCAAACTATTCCCCCAAAACATTGTTTGAGAAGATCGATGAAATTATTACTGAAATGGGTTTCCAAGTTCAAAGTGGAAACCGAAAGTTGCAGATCATGCGGCAAACTAGAGTGTTTACCACCTCAAGGAGCCCATGTTCTGTTTCTGTAGCTGCTGAGGTATTTGAGCTCAGCAAATCCCTTTACGTTGTGGAACTACGGAAAGCATACGGGGATTCTACTTTGTATAGAAAGGCAAGTTCTCGTTGCAATGATTTTGAATTTTGA
>MSTRG.54736.1 Dca003241 transcript1
ATGGAGGAACTAGATCTGACCTCGCCGACGGCCGAGGGGCGGAGCGTTCTCCATGGCCGATACGAACTGGGCCGCGTCCTCGGCCAAGGCACTTTTGCCAAGGTCTACGTTGCCCGCAACTTACGCACCGGAAAGAACGTCGCCATGAAGGTGGTCGACAAGGAGAAGGTTATCAAGGTGGGCATGACTGAACAAGTAAAGCGGGAGATATCCGTGATGAAGAGGGTCACCCACCCAAACATCGTCGAGCTCCACGAGGTAATGGCTACCAAATCCAAGATCTATTTCGCCATGGAGCTCGTTCGCGGCGGCGAGCTCTTCTCTAAGATCGCCCAATCTGGCCGTCTCAGAGAAGATGCTGCACGCTCCTACTTCCGGCAACTCATATCCGCTGTGGATTTTTGCCACTCGCGCGGCGTCTTCCACCGGGATCTCAAGCCGGAGAATCTCCTCCTCGACGACGCCGGTAACCTGAAGGTCGCCGACTTTGGTCTCTCGGCCTTCGCCGATCATGTCCGCGCTGACGGCTTACTTCACACCACTTGCGGCACGCCGGCCTACGTTGCGCCGGAGGTCATTGGAAAGAAGGGCTACGACGGCGCTAAGGCAGATCTATGGTCCTGTGGCGTTATCCTTTACGTCCTGCTCGCCGGATCCCTTCCCTTCCAAGACGATAACATCGTTACGATGTACAGGAAGATCCACCGAGGCGACTTCCGATGTCCCCCCTGGTTCTCTACTGACGCGCGCCGCCTCGTTACAAAGCTTCTCGATCCCAATCCCAGCACCCGCATCACCGTCGCTAACCTAATCGAAACCCCCTGGTTCAAGAAAAACCCCATTCCCAAACCGATCCTCTCCGAGCCACCATCGTCGCAAACCAAGAAAGAGGGGGAGGAGCCAGAACGAATGAATGCGTTCCATTTGATTTCTCTTTCAGAGGGGTTTGCGACCAAGGGGCCAGCCAGTGAAATTGTATCAAGATTAGAGGAGCTTGCTGCGAGAGCCCCGGGGAAGCTCCGAGTGACGAAGAGCTCGGCGGCGGGGGTGCGTTTAGAAGGAGAGGAGCGTGGCCGGAAAGGGCGACTTGCAGTGGCCGCAGAGATCTTCGCGGTTGCGCCATCTGTGCTTGTGGTGGACGTGAAGAAGGACGGAGGCGACACGCTCGAGTATTTACGCTTCTGCTGCAACGACCTCCGGCCTGCGCTTAAGGACATACTGTGACAATCATCGGAAGCTCAGACTACCTCCGTCGCCTGAGCCGTCAACATCAGTTTCTCCGTCCAGCCTTGTGGTGTACAGTGAGTATTTGGTGTAATAAAAGGCATGGCTGGGAACAATCTCTGCGATTCTTGAGCTCCATGTTTGTTCTGTTTGGTTTGATGCTGGTTGTAATTTTTTTTTTGGGAAATTTGCTGGTTGTAATTGATTGTTAAATTTCGTGTGATTTATTGTCCAAGTTCTGTAATTTGAATTTGGATGTAATTCTAATATTCATATTAAGAAAATCGAATCATTTTTTTTTT
>Dca003241.1 Dca003241 transcript2
ATGGAGGAACTAGATCTGACCTCGCCGACGGCCGAGGGGCGGAGCGTTCTCCATGGCCGATACGAACTGGGCCGCGTCCTCGGCCAAGGCACTTTTGCCAAGGTCTACGTTGCCCGCAACTTACGCACCGGAAAGAACGTCGCCATGAAGGTGGTCGACAAGGAGAAGGTTATCAAGGTGGGCATGACTGAACAAGTAAAGCGGGAGATATCCGTGATGAAGAGGGTCACCCACCCAAACATCGTCGAGCTCCACGAGGTAATGGCTACCAAATCCAAGATCTATTTCGCCATGGAGCTCGTTCGCGGCGGCGAGCTCTTCTCTAAGATCGCCCAATCTGGCCGTCTCAGAGAAGATGCTGCACGCTCCTACTTCCGGCAACTCATATCCGCTGTGGATTTTTGCCACTCGCGCGGCGTCTTCCACCGGGATCTCAAGCCGGAGAATCTCCTCCTCGACGACGCCGGTAACCTGAAGGTCGCCGACTTTGGTCTCTCGGCCTTCGCCGATCATGTCCGCGCTGACGGCTTACTTCACACCACTTGCGGCACGCCGGCCTACGTTGCGCCGGAGGTCATTGGAAAGAAGGGCTACGACGGCGCTAAGGCAGATCTATGGTCCTGTGGCGTTATCCTTTACGTCCTGCTCGCCGGATCCCTTCCCTTCCAAGACGATAACATCGTTACGATGTACAGGAAGATCCACCGAGGCGACTTCCGATGTCCCCCCTGGTTCTCTACTGACGCGCGCCGCCTCGTTACAAAGCTTCTCGATCCCAATCCCAGCACCCGCATCACCGTCGCTAACCTAATCGAAACCCCCTGGTTCAAGAAAAACCCCATTCCCAAACCGATCCTCTCCGAGCCACCATCGTCGCAAACCAAGAAAGAGGGGGAGGAGCCAGAACGAATGAATGCGTTCCATTTGATTTCTCTTTCAGAGGGGTTTGATTTGTCTCCGCTATTCGCGAGCGGGGAAACCCTAAGAGAGGAAGGGATTAGGTTTGCGACCAAGGGGCCAGCCAGTGAAATTGTATCAAGATTAGAGGAGCTTGCTGCGAGAGCCCCGGGGAAGCTCCGAGTGACGAAGAGCTCGGCGGCGGGGGTGCGTTTAGAAGGAGAGGAGCGTGGCCGGAAAGGGCGACTTGCAGTGGCCGCAGAGATCTTCGCGGTTGCGCCATCTGTGCTTGTGGTGGACGTGAAGAAGGACGGAGGCGACACGCTCGAGTATTTACGCTTCTGCTGCAACGACCTCCGGCCTGCGCTTAAGGACATACTGTGA
