# Supplementary material for: Circadian Regulation of Alternative Splicing of Drought-Associated CIPK Genes in Dendrobium catenatum (Orchidaceae)
Source: Int J Mol Sci. 2019 Feb 5;20(3):688. doi: 10.3390/ijms20030688 (PMC6386984; doi:10.3390/ijms20030688)
Supplement: Supplementary file 1 [file ijms-20-00688-s001.zip › supplementary file v2/Table 1.xlsx]

## Sheet: Sheet1
Table 1. List of 24 CIPK genes identified in Dendrobium catenatum and their sequence characteristics.
Name	Gene ID	Accession ID in NCBI	Locus	Gene length（bp）	Amino acid length（aa）	PI	Mw(KDa)	Exons	CDS length（bp）
DcaCIPK1	Dca001684	XP_020700642.1	Dcat_scaffold_83:1213297-1226000	12704	452	7.94	51.17	13	1359
DcaCIPK2	Dca021183	XP_020683888.1	Dcat_scaffold_6544:136242-137564	1323	440	9.16	50.23	1	1323
DcaCIPK3	Dca019377	XP_020701813.1	Dcat_scaffold_8095:113831-123888	10058	451	8.7	51.47	14	1356
DcaCIPK4	Dca004523	XP_020703034.1	Dcat_scaffold_4350:650622-668668	18047	434	8.32	49.36	14	1305
DcaCIPK5	Novl001335/ Novl001336	XP_020700988.1	Dcat_scaffold_787:157699-159003	1305	432	9.18	49.55	1	1299
DcaCIPK6	Dca007455	XP_020673946.1	Dcat_scaffold_3166:141500-142810	1311	436	9.1	48.19	1	1311
DcaCIPK7	Dca005524	XP_020676722.1	Dcat_scaffold_1341:459825-461114	1290	429	9.32	48.2	1	1290
DcaCIPK8	Dca002402	XP_020676379.1	Dcat_scaffold_2414:350624-380208	29585	449	8.01	51.09	14	1350
DcaCIPK9	Dca000041	XP_020685625.1	Dcat_scaffold_358:1253684-1269205	15522	502	9.24	57.14	14	1509
DcaCIPK10	Dca024760	XP_020681762.1	Dcat_scaffold_45917:29214-30560	1347	448	9.07	50.97	1	1347
DcaCIPK11	Dca000484	XP_020701016.1	Dcat_scaffold_787:369843-371213	1371	443	8.71	49.58	3	1332
DcaCIPK12	Dca017399	XP_020676379.1	Dcat_scaffold_2131:315817-317232	1416	471	8.79	53.46	1	1416
DcaCIPK13	Novl001612	XP_020695665.1	Dcat_scaffold_937523:77342-78802	1847	486	8.01	54.74	1	1461
DcaCIPK14	Dca010961	XP_020686786.1	Dcat_scaffold_19096:431277-432626	1350	449	8.28	50.5	1	1350
DcaCIPK15	Dca024725	XP_020705240.1	Dcat_scaffold_18826:50805-52154	1350	449	9.25	50.96	1	1350
DcaCIPK16	Dca007453	XP_020673947.1	Dcat_scaffold_3166:100617-101960	1344	447	8.59	49.78	1	1344
DcaCIPK17	Dca018676	XP_020695665.1	Dcat_scaffold_937621:2927-7179	4253	417	7.57	47.27	12	1250
DcaCIPK18	Dca003241	XP_020675333.1	Dcat_scaffold_9707:650080-651360	1281	426	9.04	47.15	1	1281
DcaCIPK19	Dca021168	XP_020702232.1	Dcat_scaffold_1902:144820-146241	1422	473	7.99	53.5	1	1422
DcaCIPK20	Dca003305	XP_020702013.1	Dcat_scaffold_3734:1066698-1076027	9330	446	9.37	49.92	2	1341
DcaCIPK21	Dca016061	XP_020688235.1	Dcat_scaffold_114:141330-157531	16202	401	8.78	45.15	13	1206
DcaCIPK22	Dca021931	XP_020680456.1	Dcat_scaffold_8676:215192-216610	1419	472	9.3	52.82	1	1419
DcaCIPK23	Dca012740	XP_020697021.1	Dcat_scaffold_2959:424009-432987	8979	432	8.94	48.82	14	1299
DcaCIPK24	Dca025565	XP_020688792.1	Dcat_scaffold_11189:59465-64362	4898	442	8.78	49.93	14	1329
