# Supplementary material for: Circadian Regulation of Alternative Splicing of Drought-Associated CIPK Genes in Dendrobium catenatum (Orchidaceae)
Source: Int J Mol Sci. 2019 Feb 5;20(3):688. doi: 10.3390/ijms20030688 (PMC6386984; doi:10.3390/ijms20030688)
Supplement: Supplementary file 1 [file ijms-20-00688-s001.zip › supplementary file v2/Table 2.xlsx]

## Sheet: Sheet1
Table 2. Treatments and accessions of biosamples in this study
Dataset	Tissue	Treatmnet	Colletcted time	BioSample accessions In GenBank	Sources
Dataset A	Leaf	Drought stress	Day (9:00 AM)	SAMN08512102–SAMN08512105	Wan et al. [51]
			Night (9:00 PM)	SAMN08512110–SAMN08512113
		Control	Day	SAMN08512106–SAMN08512109
			Night	SAMN08512114–SAMN08512117
Dataset B	Leaf	Cold stress	n.a.	SAMN04534730–SAMN04534732	Wu et al. [31]
		Control	n.a.	SAMN04534727–SAMN04534729
Dataset C	Flower buds	n.a.	Day	SAMN05908201	Zhang et al.[52]
	Leaf	n.a.	Day	SAMN05912851
	Green root tip	n.a.	Day	SAMN05908239
	White root	n.a.	Day	SAMN05908241
	Stem	n.a.	Day	SAMN05908200
