# Supplementary material for: Circadian Regulation of Alternative Splicing of Drought-Associated CIPK Genes in Dendrobium catenatum (Orchidaceae)
Source: Int J Mol Sci. 2019 Feb 5;20(3):688. doi: 10.3390/ijms20030688 (PMC6386984; doi:10.3390/ijms20030688)
Supplement: Supplementary file 1 [file ijms-20-00688-s001.zip › supplementary file v2/Table S1.xlsx]

## Sheet: Sheet1
	Leaf	Stem	Flower bud	White root	Root tip
DcaCIPK15	4452.55	5803.41	2804.81	5586.53	8991.48
DcaCIPK10	316.917	572.838	758.15	531.235	800.652
DcaCIPK5	861.699	2076.41	1897.98	1922.91	2906.33
DcaCIPK24	58.9308	445.09	517.315	372.496	1052.34
DcaCIPK6	470.137	2151.44	4924.49	3553.59	3913.09
DcaCIPK2	106.075	476.52	212.143	221.874	610.398
DcaCIPK7	68.0978	117.609	99.1159	245.324	377.535
DcaCIPK20	87.7414	55.763	47.8191	18.0385	27.7454
DcaCIPK16	572.283	214.941	170.41	101.918	106.027
DcaCIPK3	8080.06	4399.19	3390.81	2429.79	1992.71
DcaCIPK14	6098.68	9209	437.327	1155.37	1324.84
DcaCIPK1	4520.64	14953.6	397.333	423.905	865.061
DcaCIPK8	1788.88	1785.43	1173.74	657.504	932.443
DcaCIPK4	2399.14	2817.55	1639.76	1338.46	1893.62
DcaCIPK19	3407.51	2202.13	992.898	1583.78	2640.77
DcaCIPK12	120.481	224.066	307.781	787.382	430.053
DcaCIPK11	10.4766	4.05549	19.9971	5.41156	4.95453
DcaCIPK22	6.54786	20.2774	33.9081	439.238	85.2179
DcaCIPK17	40.5967	87.193	101.724	425.709	48.5544
DcaCIPK18	2014.12	1447.81	4594.11	4136.23	5596.64
DcaCIPK23	869.556	428.868	3382.11	2621.9	3167.93
DcaCIPK9	1059.44	786.765	953.773	920.867	1029.55
DcaCIPK21	89.0509	98.3456	503.404	305.753	148.636
