# Supplementary material for: Circadian Regulation of Alternative Splicing of Drought-Associated CIPK Genes in Dendrobium catenatum (Orchidaceae)
Source: Int J Mol Sci. 2019 Feb 5;20(3):688. doi: 10.3390/ijms20030688 (PMC6386984; doi:10.3390/ijms20030688)
Supplement: Supplementary file 1 [file ijms-20-00688-s001.zip › supplementary file v2/Table S2.xlsx]

## Sheet: Drought stress
Table S2 Expression levels of DcaCIPK genes under drought stress. Read-count values were normalized with logarithm base two.
	log2FoldChange
	Day	Night
DcaCIPK15	-0.111142	-0.716987
DcaCIPK10	0.32675	-0.415439
DcaCIPK2	0.253187	0.1428
DcaCIPK20	-0.71631	0.976657
DcaCIPK12	1.04683	1.10996
DcaCIPK19	-1.40858	0.0492613
DcaCIPK6	1.37597	0.0876331
DcaCIPK18	0.100457	-0.733645
DcaCIPK16	0.650888	1.55704
DcaCIPK7	-0.637383	-1.17642
DcaCIPK11	-0.261948	-0.634061
DcaCIPK14	0.274933	0.615837
DcaCIPK1	-0.895917	0.476528
DcaCIPK17	0.26361	0.0160632
DcaCIPK8	0.153515	0.400896
DcaCIPK24	-0.496812	-1.64815
DcaCIPK23	-0.325365	-1.53449
DcaCIPK9	0.11316	-0.087101
DcaCIPK4	-0.138007	0.0420359
DcaCIPK3	0.70244	0.774695
Fold change>1.5 was marked as red boxes.

## Sheet: Cold stress
Table S2 Expression levels of DcaCIPK genes under cold stress. Read-count values were normalized with logarithm base two.
	log2FoldChange
	Cold
DcaCIPK15	1.06414
DcaCIPK2	-0.57093
DcaCIPK20	0.156292
DcaCIPK12	0.453506
DcaCIPK19	4.27127
DcaCIPK6	0.106185
DcaCIPK18	1.67376
DcaCIPK16	-0.760929
DcaCIPK7	-1.22727
DcaCIPK11	-0.72357
DcaCIPK14	0.691867
DcaCIPK22	1.85306
DcaCIPK1	3.46383
DcaCIPK17	-0.786313
DcaCIPK8	0.0906896
DcaCIPK24	-1.25035
DcaCIPK23	-0.493735
DcaCIPK9	0.198467
DcaCIPK21	0.648461
DcaCIPK4	0.753138
DcaCIPK3	-0.619577
Fold change>1.5 was marked as red boxes.
