# Supplementary material for: Circadian Regulation of Alternative Splicing of Drought-Associated CIPK Genes in Dendrobium catenatum (Orchidaceae)
Source: Int J Mol Sci. 2019 Feb 5;20(3):688. doi: 10.3390/ijms20030688 (PMC6386984; doi:10.3390/ijms20030688)
Supplement: Supplementary file 1 [file ijms-20-00688-s001.zip › supplementary file v2/Table S3 revise.xlsx]

## Sheet: CIPK.length
Name	transcript_ID	Gene ID	Splicing variants	Number of exons	Length of each transcript isoform
DcaCIPK1	MSTRG.45714.1	Dca001684	transcript1	12	2404
DcaCIPK1	MSTRG.45714.2	Dca001684	transcript2	14	1832
DcaCIPK1	Dca001684.1	Dca001684	transcript3	13	1359
DcaCIPK1	MSTRG.45714.4	Dca001684	transcript4	12	1743
DcaCIPK1	MSTRG.45714.3	Dca001684	transcript5	12	1678
DcaCIPK10	Dca024760.1	Dca024760	transcript1	1	1347
DcaCIPK11	MSTRG.44490.1	Dca000484	transcript1	1	2080
DcaCIPK11	Dca000484.1	Dca000484	transcript2	3	1332
DcaCIPK12	Dca017399.1	Dca017399	transcript1	1	1416
DcaCIPK13	Novl001612.1	Novl001612	transcript1	1	1777
DcaCIPK14	Dca010961.1	Dca010961	transcript1	1	1350
DcaCIPK14	MSTRG.12912.3	Dca010961	transcript2	2	1533
DcaCIPK14	MSTRG.12912.1	Dca010961	transcript3	2	1497
DcaCIPK15	MSTRG.12609.1	Dca024725	transcript1	2	2189
DcaCIPK15	MSTRG.12609.2	Dca024725	transcript2	3	1861
DcaCIPK15	MSTRG.12609.3	Dca024725	transcript3	3	1853
DcaCIPK15	MSTRG.12609.4	Dca024725	transcript4	3	1849
DcaCIPK15	Dca024725.1	Dca024725	transcript5	1	1350
DcaCIPK16	Dca007453.1	Dca007453	transcript1	1	1344
DcaCIPK16	MSTRG.23145.1	Dca007453	transcript2	2	1303
DcaCIPK17	MSTRG.52753.2	Dca018676	transcript1	13	2307
DcaCIPK17	MSTRG.52753.1	Dca018676	transcript2	13	2430
DcaCIPK17	MSTRG.52753.3	Dca018676	transcript3	9	1511
DcaCIPK17	MSTRG.52753.4	Dca018676	transcript4	13	1929
DcaCIPK17	Dca018676.1	Dca018676	transcript5	12	1254
DcaCIPK18	MSTRG.54736.1	Dca003241	transcript1	2	1526
DcaCIPK18	Dca003241.1	Dca003241	transcript2	1	1281
DcaCIPK19	Dca021168.1	Dca021168	transcript1	1	1422
DcaCIPK2	Dca021183.1	Dca021183	transcript1	1	1323
DcaCIPK2	MSTRG.40353.2	Dca021183	transcript2	2	2166
DcaCIPK2	MSTRG.40353.1	Dca021183	transcript3	2	2581
DcaCIPK20	MSTRG.27224.1	Dca003305	transcript1	3	1612
DcaCIPK20	Dca003305.1	Dca003305	transcript2	2	1341
DcaCIPK21	MSTRG.2248.1	Dca016061	transcript1	15	2195
DcaCIPK21	MSTRG.2248.2	Dca016061	transcript2	15	1569
DcaCIPK21	MSTRG.2248.3	Dca016061	transcript3	15	1569
DcaCIPK21	MSTRG.2248.4	Dca016061	transcript4	12	2071
DcaCIPK21	Dca016061.1	Dca016061	transcript5	13	1206
DcaCIPK22	Dca021931.1	Dca021931	transcript1	1	1419
DcaCIPK23	MSTRG.21617.1	Dca012740	transcript1	14	1701
DcaCIPK23	MSTRG.21617.2	Dca012740	transcript2	14	1645
DcaCIPK23	MSTRG.21617.3	Dca012740	transcript3	14	1810
DcaCIPK23	MSTRG.21617.4	Dca012740	transcript4	14	2012
DcaCIPK23	MSTRG.21617.5	Dca012740	transcript5	15	2079
DcaCIPK23	MSTRG.21617.6	Dca012740	transcript6	15	1915
DcaCIPK23	Dca012740.1	Dca012740	transcript7	14	1299
DcaCIPK23	MSTRG.21617.8	Dca012740	transcript8	11	1421
DcaCIPK24	Dca025565.1	Dca025565	transcript1	14	1329
DcaCIPK3	MSTRG.45050.1	Dca019377	transcript1	15	2179
DcaCIPK3	MSTRG.45050.2	Dca019377	transcript2	15	2683
DcaCIPK3	MSTRG.45050.3	Dca019377	transcript3	15	2585
DcaCIPK3	MSTRG.45050.4	Dca019377	transcript4	16	2281
DcaCIPK3	Dca019377.1	Dca019377	transcript5	14	1356
DcaCIPK4	MSTRG.31078.1	Dca004523	transcript1	16	2634
DcaCIPK4	Dca004523.1	Dca004523	transcript2	14	1305
DcaCIPK5	Novl001335.2	Novl001335	transcript2	1	2025
DcaCIPK6	Dca007455.1	Dca007455	transcript1	1	1311
DcaCIPK6	Novl001335.1	Novl001335	transcript1	2	2305
DCaCIPK7	Dca005524.1	Dca005524	transcript1	1	1290
DCaCIPK7	MSTRG.5674.1	Dca005524	transcript2	2	1238
DCaCIPK7	MSTRG.5674.2	Dca005524	transcript3	2	1249
DCaCIPK7	MSTRG.5674.3	Dca005524	transcript4	2	1174
DCaCIPK7	MSTRG.5675.1	Dca005524	transcript5	1	319
DcaCIPK8	MSTRG.17781.1	Dca002402	transcript1	14	2134
DcaCIPK8	MSTRG.17781.2	Dca002402	transcript2	13	2457
DcaCIPK8	Dca002402.1	Dca002402	transcript3	14	1350
DcaCIPK8	MSTRG.17781.4	Dca002402	transcript4	15	1417
DcaCIPK8	MSTRG.17781.5	Dca002402	transcript5	15	1605
DcaCIPK8	MSTRG.17781.3	Dca002402	transcript6	15	1753
DcaCIPK8	MSTRG.17781.7	Dca002402	transcript7	13	1637
DcaCIPK9	Dca000041.1	Dca000041	transcript1	15	1509
DcaCIPK9	MSTRG.26067.4	Dca000041	transcript2	12	1639
DcaCIPK9	MSTRG.26067.3	Dca000041	transcript3	13	1705
DcaCIPK9	MSTRG.26067.2	Dca000041	transcript4	13	1806
DcaCIPK9	MSTRG.26067.1	Dca000041	transcript5	14	1896
DcaCIPK9	MSTRG.26067.6	Dca000041	transcript6	15	1629
