# Supplementary material for: Circadian Regulation of Alternative Splicing of Drought-Associated CIPK Genes in Dendrobium catenatum (Orchidaceae)
Source: Int J Mol Sci. 2019 Feb 5;20(3):688. doi: 10.3390/ijms20030688 (PMC6386984; doi:10.3390/ijms20030688)
Supplement: Supplementary file 1 [file ijms-20-00688-s001.zip › supplementary file v2/Table S4 revise.xlsx]

## Sheet: Variance Analysis
Table S4 Effect of volumetric water content of base material (drought and control) and the harvest time (day and night) on the expression level of DcaCIPKs isoforms.
		A	B	C	A*B		significant effecting factor	drought inducible
DcaCIPK9	transcript1	0.0595	0.5533	0.8319	0.8824
DcaCIPK9	transcript2	0.5665	0.4164	0.6688	0.2091
DcaCIPK9	transcript3	0.4727	0.7745	0.0335	0.8946
DcaCIPK9	transcript4	0.9782	0.6545	0.9136	0.2069
DcaCIPK9	transcript5	0.7403	0.9292	0.2515	0.067
DcaCIPK9	transcript6	0.393	0.5402	0.4873	0.0979
DcaCIPK11	transcript1	0.2223	0.1258	0.6278	0.618
DcaCIPK1	transcript1	0.4415	0.0106*	0.5651	0.4792		B
DcaCIPK1	transcript2	0.2205	0.0475	0.5249	0.3102	EL<5,negligible
DcaCIPK1	transcript3	0.0069**	<0.0001**	0.2776	0.006		AB	up
DcaCIPK1	transcript4	0.3062	<0.0001**	0.8257	0.2999		B
DcaCIPK1	transcript5	0.784	0.0149*	0.6841	0.7303		B
DcaCIPK8	transcript1	0.968	0.0058	0.593	0.3019	EL<5,negligible
DcaCIPK8	transcript2	0.7846	0.7245	0.408	0.6993
DcaCIPK8	transcript3	0.4154	0.4393	0.1855	0.8162
DcaCIPK8	transcript4	0.1938	0.5548	0.4325	0.8786
DcaCIPK8	transcript6	<0.0001**	<0.0001**	0.0025	0.0007		AB	up
DcaCIPK8	transcript7	0.2654	0.4804	0.3792	0.732
DcaCIPK18	transcript1	0.0044**	0.0036**	0.5245	0.8987		AB	down
DcaCIPK18	transcript2	0.7257	0.0003**	0.195	0.0195		B
DcaCIPK20	transcript1	0.2422	0.3241	0.1597	0.0211
DcaCIPK20	transcript2	0.3756	0.6576	0.8587	0.0182
DcaCIPK4	transcript1	0.2119	<0.0001**	0.2899	0.9841		B
DcaCIPK4	transcript2	0.2601	0.7706	0.3574	0.0648
DcaCIPK7	transcript1	0.4737	0.0004**	0.243	0.7507		B
DcaCIPK7	transcript3	0.3445	0.3381	0.4363	0.3478
DcaCIPK7	transcript4	0.1249	0.1249	0.4363	0.1249
DcaCIPK7	transcript5	0.1664	0.0331	0.3066	0.1314	EL<5,negligible
DcaCIPK16	transcript1	0.2887	0.0075**	0.7316	0.5796		B
DcaCIPK6	transcript1	0.084	0.1552	0.6526	0.0997
DcaCIPK14	transcript1	0.0966	<0.0001**	0.8233	0.0587		B
DcaCIPK14	transcript2	0.5462	0.3429	0.7622	0.0928
DcaCIPK14	transcript3	0.2887	0.0075	0.7316	0.5796	EL<5,negligible
DcaCIPK23	transcript1	0.635	0.2345	0.5777	0.635
DcaCIPK23	transcript3	0.2192	0.2192	0.4363	0.2192
DcaCIPK23	transcript4	0.4686	0.9286	0.7978	0.0678
DcaCIPK23	transcript5	0.3046	0.9114	0.4741	0.7354
DcaCIPK23	transcript7	0.3627	0.6986	0.6608	0.9258
DcaCIPK21	transcript1	0.6951	0.7601	0.8256	0.7601
DcaCIPK12	transcript1	0.2887	0.0075**	0.7316	0.5796		B
DcaCIPK17	transcript2	0.4808	0.0167	0.4331	0.6751	EL<5,negligible
DcaCIPK17	transcript3	0.1443	0.1443	0.3344	0.0872
DcaCIPK17	transcript4	0.1369	0.1369	0.4363	0.1369
DcaCIPK17	transcript5	1	0.4433	0.4975	0.4433
DcaCIPK3	transcript1	0.5752	0.0164*	0.2378	0.3665		B
DcaCIPK3	transcript2	0.0175*	<0.0001**	0.4717	0.0424		AB	up
DcaCIPK3	transcript3	0.6025	<0.0001**	0.8691	0.9977		B
DcaCIPK3	transcript4	0.0316	0.6227	0.3395	0.5296	EL<5,negligible
DcaCIPK3	transcript5	0.0097**	<0.0001**	0.3054	0.31		AB	up
DcaCIPK19	transcript1	0.0184*	0.4461	0.7355	0.0133		A	down
DcaCIPK2	transcript1	0.3019	0.0017**	0.3809	0.4124		B
DcaCIPK2	transcript2	0.2297	0.001	0.8201	0.383	EL<5,negligible
DcaCIPK2	transcript3	0.2683	<0.0001**	0.6526	0.9954		B
DcaCIPK22	transcript1	0.1065	0.3536	0.8002	0.2245
DcaCIPK15	transcript1	0.0781	0.0006**	0.6016	0.5206		B
DcaCIPK15	transcript2	0.0004**	0.0004**	0.4363	0.0004		AB	up
DcaCIPK15	transcript3	0.1924	0.5373	0.3365	0.5373
DcaCIPK15	transcript4	0.3434	0.3434	0.4363	0.3434
DcaCIPK15	transcript5	0.2673	0.0002**	0.3027	0.4944		B
DcaCIPK10	transcript1	0.7187	0.26	0.8895	0.0306
DcaCIPK24	transcript1	0.0183*	0.5176	0.3426	0.1401		A	down
DcaCIPK5	transcript1	0.0779	<0.0001**	0.5192	0.0577		B
DcaCIPK5	transcript1	0.5474	0.6957	0.6966	0.5177
DcaCIPK13	transcript1	0.4338	0.113	0.5339	0.5728
Annotation:1.To determine the effect of the volumetric water content of base material (drought and control) and the harvest time (day and night) on the expression level of DcaCIPKs isoforms, the analysis Two Way ANOVA was performed using Statistical Analysis System 9.4 (SAS) and then followed by Duncan test (p<0.05) to determine if there is statistical differences between the mean expression leve…

## Sheet: Raw data
		DD1	DD2	DD3	DD4		DN1	DN2	DN3	DN4		MD1	MD2	MD3	MD4		MN1	MN2	MN3	MN4
DcaCIPK9	transcript1	1.92	1.92	0.02	3.62		3.5	0.72	4.61	0.82		0.76	0.54	0.06	0.46		1.58	1.19	0.25	0.11
	transcript2	2.58	1.01	0.67	2.32		1.79	0	3.62	0		0.66	0.85	0	0.52		2.77	2.13	0.65	1.63
	transcript3	0.61	0.33	0.16	0.69		0.79	0.78	0	0.15		0.42	0.56	0.13	0.41		0.53	0.67	0.12	0.01
	transcript4	0.78	0.52	0.83	0.83		1.02	0.78	1.1	0.7		0.74	1.41	1.24	0.52		0.68	0.96	0.06	0.91			0
	transcript5	1.07	0.81	0.02	1.42		1.42	6.85	1.85	1.53		0.89	5.5	0.17	6.05		1.03	1.26	2.09	0.6
	transcript6	4.28	6.37	7.52	3.37		3.55	1.71	1.9	7.32		6.76	1.1	7.31	0.83		5.16	4.55	10.16	10.62
DcaCIPK11	transcript1	2.66	3.49	3.332	3.05		2.13	1.87	1.88	1.37		6.71	2.17	1.89	3.65		2.65	2.87	2.97	3.13
	transcript2	0	0	0	0		0	0	0	0		0	0	0	0		0	0	0	0
DcaCIPK1	transcript1	0.84	0.49	0.3	0.6		29.31	32.28	39.33	47.49		0.23	2.88	2.76	0.31		141.5	51.14	15.353	31.56
	transcript2	0	0	0	0		0.08	0.11	0	0.27		0	0	0	0		.	0.09	0	0
	transcript3	1.87	4.93	2.34	2.31		198.29	189.83	266.67	304.86		0.16	7.92	8.62	2.09		15.73	142.85	50.16	158.55
	transcript4	0.66	1.19	0.39	0.78		36.09	71.94	66.67	73.34		0	0.03	2.83	0.59		66.7	53.26	22.03	44.18
	transcript5	0.21	0.39	0.8	0.24		3.21	8.3	4.18	6.91		0.22	0.31	0.29	0.24		17.38	3.95	2.29	4.03
DcaCIPK8	transcript1	1.25	0.67	0.72	2.68		1.75	2.88	2.01	2.92		0.99	1.46	0.78	0.3		2.7	1.41	3.8	3.58
	transcript2	0.05	0.11	0.63	0.51		0.3	0.31	1.15	0.19		0.04	0.39	0.04	1.41		0.22	0.7	0.44	0.49
	transcript3	1.02	0.62	3.13	10.64		3.63	3.52	3.44	2.01		1.85	1.63	1.7	7.2		1.09	1.25	2.71	2.16
	transcript4	0.01	1.41	0.01	0.01		0.01	0.93	1.23	0.03		0.01	0	0.18	0.02		0.61	0.02	0.01	0.02
	transcript5	0	0	0	0		0	0	0	0		0	0	0	0		0	0	0	0
	transcript6	9.08	9.17	7.64	.		13.25	14.25	16.58	14.55		8.51	8.2	8.16	.		12.06	12.03	9.75	11.5
	transcript7	0	0.01	0.77	1.46		0.87	0.06	0.9	0.02		0.04	0.07	0.05	1.23		0.11	0.03	0.13	0.01
DcaCIPK18	transcript1	26.18	23.62	19.51	27.8		12.78	9.22	9.83	10.5		53.9	36.08	30.94	25.54		19.84	25.39	26	24
	transcript2	369.36	517.01	361.21	565.4		184.64	157.3	169.32	161.63		285.73	494.01	325.87	375.73		213.01	244.56	314.01	329.93
DcaCIPK20	transcript1	0.84	0.35	1.12	0.38		1.73	1.05	1.01	0.92		1.31	0.9	1.36	1.25		0.9	1.14	1.13	0.73
	transcript2	12.31	8.05	9.24	6.08		18.52	21.57	10.94	13.45		12.88	7.15	12.82	19.63		8.73	8.01	9.92	4.93
DcaCIPK4	transcript1	13.9	14.12	12.72	15.01		21.07	18.86	19.41	19.1		15.27	16.01	13.94	13.44		19.62	21.81	18.7	21.31
	transcript2	0.42	0.46	0.58	0.46		0.57	0.7	0.46	0.49		0.42	0.49	0.62	0.54		0.36	0.39	0.53	0.39
DcaCIPK7	transcript1	7.54	4.62	7.35	6.99		0.79	1.6	1.23	0.67		2.61	8.91	10.64	5.95		1.37	1.48	4.54	1.02
	transcript2	0	0	0	0		0	0	0	0		0	0	0	0		0	0	0	0
	transcript3	0.01	0.01	0.01	0		0	0	0	0		0	2.82	0	0.01		0	0	0.01	0
	transcript4	0	0	0	0		0	0	0	0		0	1.39	1.9	0		0	0	0	0
	transcript5	0.34	0.33	0.89	0.42		0.38	0	0.4	0.09		0.36	3.12	2.05	0.56		0	0.32	0.35	0
DcaCIPK16	transcript1	10.06	11.72	7.74	6		42.1	55.59	34.96	16.72		5.8	2.55	5.84	6		11.8	14.06	12.57	11.26
	transcript2	0	0	0	0		0	0	0	0		0	0	0	0		0	0	0	0
DcaCIPK6	transcript1	27.24	93.55	35.06	65.64		23.02	25.35	17.57	29.55		41.77	12.87	13.06	13.25		30.65	13.3	17.24	30.32
DcaCIPK14	transcript1	141.86	145.39	123.1	119.12		367.73	.	478.44	457.99		65.33	70.15	163.1	104.44		309.71	407.71	214.37	289.42
	transcript2	0.07	0.07	0.06	0.06		0	.	0	0		0	0	0	0		0	0	0.13	0
	transcript3	0.14	0.13	0.11	0.1		0.89	.	0.87	0.92		0.23	0.62	0.7	0.13		0.86	1.5	0.24	0.9
DcaCIPK23	transcript1	0	0	0	0		0	0	2.02	0.02		0	0	0	0		4.59	0	0.01	0
	transcript2	0	0	0	0		0	0	0	0		0	0	0	0		0	0	0	0
	transcript3	0	0.04	0.01	0		0	0	0	0		0	0	0	0		0	0	0	0
	transcript4	3.08	0	0.99	5.88		0.21	0.16	0	0		0	1.06	2.23	0.29		0	5.94	6.91	1.2
	transcript5	0.02	3.92	0.31	0		0.41	1.2	0.11	1.17		5.07	0.64	0	2.84		0.85	0.03	0.26	10.1
	transcript6	0	0	0	0		0	0	0	0		0	0	0	0		0	0	0	0
	transcript7	1.49	9.12	5.37	3.21		4.19	3.86	2.17	6.81		9.48	4.81	6.65	5.74		4.45	2.53	2.82	13.36
	transcript8	0	0	0	0		0	0	0	0		0	0	0	0		0	0	0	0
DcaCIPK21	transcript1	0.02	0.06	0.02	0		0	0.02	0.08	0		0	0.11	0	0		0.03	0	0	0.15
	transcript2	0	0	0	0		0	0	0	0		0	0	0	0		0	0	0	0
	transcript3	0	0	0	0		0	0	0	0		0	0	0	0		0	0	0	0
	transcript4	0	0	0	0		0	0	0	0		0	0	0	0		0	0	0	0
	transcript5	0	0	0	0		0	0	0	0		0	0	0	0		0	0	0	0
DcaCIPK12	transcript1	14.68	16.41	15.86	15.76		11.83	13.96	11.89	6.78		6.45	5.47	6.57	8.36		3.15	6.43	4.4	6.18
DcaCIPK17	transcript1	0	0	0	0		0	0	0	0		0	0	0	0		0	0	0	0
	transcript2	0.34	0.55	0.68	0.42		0.7	0.85	1.5	0.61		0.6	0.29	0.39	0.56		0.49	0.94	0.75	0.9
	transcript3	0.24	0	0	0.2		0	0	0	0		0	0	0	0		0.04	0	0	0
	transcript4	0	0	0	0		0	0	0.03	0.05		0	0	0	0		0	0	0	0
	transcript5	0	0	0	0.02		0	0	0	0		0.01	0	0	0		0.01	0	0	0
DcaCIPK3	transcript1	0.4	0.77	0.3	0.71		6.18	1.82	4.79	10.25		7.04	0.22	1.95	1.18		2.66	2.62	5.81	9.97
	transcript2	2.27	3.26	3.17	1.96		13.63	18.94	24.71	13.09		3.62	2.14	0.98	0.43		12.85	10.14	6.74	6.6
	transcript3	0.55	0.6	0.6	0.36		2.58	5.01	5.24	5.09		0.49	0.16	0.34	0.2		4.96	4.74	3.05	4.24
	transcript4	2.13	1.06	0.72	1.96		.	0.45	1.1	3.08		0.55	0.65	0.26	3.08		0.48	0.52	0.93	1.14
	transcript5	36.83	28.65	25.79	23.12		4.81	2.58	2.32	1.73		.	23.66	18.92	11.81		3.24	2.1	1.11	1.83
DcaCIPK19	transcript1	35.14	24.37	31.01	23.48		49.87	50.8	46.42	73.44		44.34	93.59	67.45	72.27		54.96	42.58	58.75	58.71
DcaCIPK2	transcript1	1.04	1.52	1.25	1.39		3.11	3.91	3.09	2.73		2.01	0.96	1.44	1.3		4.86	4.27	6.48	1.46
	transcript2	0.08	0.14	0.26	0.17		0.77	0.23	0.73	0.57		0.29	0.17	0.15	0.2		0.62	1.17	0.92	0.54
	transcript3	12.93	11.91	11.6	14.83		42.83	39.38	34.4	36.06		13.85	8.36	8.93	9.1		32.52	40.29	42.52	26.42
DcaCIPK22	transcript1	0.08	0.19	0.19	0.06		0.13	0.08	0.11	0.12		0.22	0.06	0.06	0.3		0.14	0.31	0.54	0.21
DcaCIPK15	transcript1	52.52	30.37	35.17	32.5		15.52	14.79	17.11	8.7		43.23	71.07	45.68	46.69		13.85	21.59	36.39	12.16
	transcript2	11.74	29.74	23.26	17.88		0	0	0	0		0	0	0	0		0	0	0	0
	transcript3	0	0	0	0		0	0	0	0		0	0	47.26	0		5.05	4.58	8.07	0
	transcript4	0	0	0	0		0	5.06	0	0		0	0	0	0		0	0	0	0
	transcript5	390.81	241.31	275.73	242.09		85.15	85.37	92.31	45.07		231.43	379.48	370.14	226.04		96.07	119.33	224.05	98.65
DcaCIPK10	transcript1	12.66	11.57	14.06	11.73		13.15	11.34	8.18	9.54		9.85	10.62	8.99	7.98		11.41	10.64	19.31	17.7
DcaCIPK24	transcript1	1.3	3.86	2.25	3.03		1.18	1.42	1.36	0.73		4.29	4.73	2.72	1.86		2.25	4.23	6.57	2.92
DcaCIPK5	transcript1	43.79	41.46	53.27	49.88		21.23	18.58	14.5	14.1		46.59	78	82.66	58.35		15.93	15.81	15.58	17.65
	transcript2	1.55	0.73	0.74	1.26		0.75	0.91	0.59	0.91		0.74	0.78	0.76	1.95		1.11	2	0.9	0.5
DcaCIPK13	transcript1	0.02	0.06	0.04	0.04		0.02	0	0	0.03		0.03	0.02	0.02	0.06		0	0.04	0.03	0.05
