# Supplementary material for: Circadian Regulation of Alternative Splicing of Drought-Associated CIPK Genes in Dendrobium catenatum (Orchidaceae)
Source: Int J Mol Sci. 2019 Feb 5;20(3):688. doi: 10.3390/ijms20030688 (PMC6386984; doi:10.3390/ijms20030688)
Supplement: Supplementary file 1 [file ijms-20-00688-s001.zip › supplementary file v2/Table S5 revise.xlsx]

## Sheet: Sheet 1
Table S5 Cis-acting regulatory elements prediction of promotor sequence
	Site Name	Number	function
DcaCIPK5	5UTR Py-rich stretch	2
	AE-box	1	part of a module for light response
	ARE	1	cis-acting regulatory element essential for the anaerobic induction
	ATGCAAAT motif	1	cis-acting regulatory element associated to the TGAGTCA motif
	Box 4	1	part of a conserved DNA module involved in light responsiveness
	CAAT-box	20	common cis-acting element in promoter and enhancer regions
	CATT-motif	1	part of a light responsive element
	CGTCA-motif		cis-acting regulatory element involved in the MeJA-responsiveness
	GARE-motif	2	gibberellin-responsive element
	MBS	1	MYB binding site involved in drought-inducibility
	Skn-1_motif	2	cis-acting regulatory element required for endosperm expression
	TATA-box	35	core promoter element around -30 of transcription start
	TCA-element	2	cis-acting element involved in salicylic acid responsiveness
	TCT-motif	2	part of a light responsive element
	TGACG-motif	1	cis-acting regulatory element involved in the MeJA-responsiveness
	Unnamed__1	1
	Unnamed__3	1
	Unnamed__4	6
	WUN-motif	1	wound-responsive element
DcaCIPK1	AAAC-motif	1	light responsive element
	ARE	3	cis-acting regulatory element essential for the anaerobic induction
	ATC-motif	1	part of a conserved DNA module involved in light responsiveness
	Box 4	1	part of a conserved DNA module involved in light responsiveness
	CAAT-box	20	common cis-acting element in promoter and enhancer regions
	GA-motif	1	part of a light responsive element
	GT1-motif	3	light responsive element
	Gap-box	1	part of a light responsive element
	I-box	2	part of a light responsive element
	MRE	1	MYB binding site involved in light responsiveness
	O2-site	1	cis-acting regulatory element involved in zein metabolism regulation
	Skn-1_motif	3	cis-acting regulatory element required for endosperm expression
	TATA-box	65	core promoter element around -30 of transcription start
	TC-rich repeats	1	cis-acting element involved in defense and stress responsiveness
	TCT-motif	2	part of a light responsive element
	Unnamed__4	2
	as-2-box	2	involved in shoot-specific expression and light responsiveness
DcaCIPK8	ABRE	1	cis-acting element involved in the abscisic acid responsiveness
	ARE	3	cis-acting regulatory element essential for the anaerobic induction
	Box 1	1	light responsive element
	CAAT-box	13	common cis-acting element in promoter and enhancer regions
	CAT-box	1	cis-acting regulatory element related to meristem expression
	CATT-motif	2	part of a light responsive element
	CGTCA-motif	1	cis-acting regulatory element involved in the MeJA-responsiveness
	G-Box	4	cis-acting regulatory element involved in light responsiveness
	GAG-motif	1	part of a light responsive element
	Skn-1_motif	3	cis-acting regulatory element required for endosperm expression
	TATA-box	45	core promoter element around -30 of transcription start
	TC-rich repeats	1	cis-acting element involved in defense and stress responsiveness
	TCA-element	2	cis-acting element involved in salicylic acid responsiveness
	TCCC-motif	2	part of a light responsive element
	TCT-motif	2	part of a light responsive element
	TGACG-motif	1	cis-acting regulatory element involved in the MeJA-responsiveness
	Unnamed__1	1
	Unnamed__3	1
	Unnamed__4	4
	Unnamed__6	1
	chs-CMA2a	1	part of a light responsive element
	circadian	2	cis-acting regulatory element involved in circadian control
DcaCIPK18	5UTR Py-rich stretch	1	cis-acting element conferring high transcription levels
	A-box	1	cis-acting regulatory element
	ARE	1	cis-acting regulatory element essential for the anaerobic induction
	AuxRR-core	1	cis-acting regulatory element involved in auxin responsiveness
	Box-W1	1	fungal elicitor responsive element
	CAAT-box	31	common cis-acting element in promoter and enhancer regions
	CAT-box	1	cis-acting regulatory element related to meristem expression
	CCGTCC-box	1	cis-acting regulatory element related to meristem specific activation
	CGTCA-motif	2	cis-acting regulatory element involved in the MeJA-responsiveness
	GARE-motif	1	gibberellin-responsive element
	HSE	2	cis-acting element involved in heat stress responsiveness
	TATA-box	31	core promoter element around -30 of transcription start
	TC-rich repeats	1	cis-acting element involved in defense and stress responsiveness
	TCA-element	1	cis-acting element involved in salicylic acid responsiveness
	TCT-motif	1	part of a light responsive element
	TGA-box	1	part of an auxin-responsive element
	TGACG-motif	2	cis-acting regulatory element involved in the MeJA-responsiveness
	Unnamed__4	3
	W box
	chs-CMA2a	1	part of a light responsive element
DcaCIPK4	5UTR Py-rich stretch	1	cis-acting element conferring high transcription levels
	ARE	2	cis-acting regulatory element essential for the anaerobic induction
	AT-rich element	1	binding site of AT-rich DNA binding protein (ATBP-1)
	ATCT-motif	1	part of a conserved DNA module involved in light responsiveness
	ATGCAAAT motif	1	cis-acting regulatory element associated to the TGAGTCA motif
	Box 4	2	part of a conserved DNA module involved in light responsiveness
	Box III	1	protein binding site
	Box-W1	1	fungal elicitor responsive element
	CAAT-box	18	common cis-acting element in promoter and enhancer regions
	CGTCA-motif	1	cis-acting regulatory element involved in the MeJA-responsiveness
	GAG-motif	1	part of a light responsive element
	GATA-motif	1	part of a light responsive element
	I-box	1	part of a light responsive element
	O2-site	1	cis-acting regulatory element involved in zein metabolism regulation
	Skn-1_motif	1	cis-acting regulatory element required for endosperm expression
	Sp1	1	light responsive element
	TATA-box	42	core promoter element around -30 of transcription start
	TC-rich repeats	2	cis-acting element involved in defense and stress responsiveness
	TCA-element	3	cis-acting element involved in salicylic acid responsiveness
	TCCACCT-motif	1
	TCT-motif	2	part of a light responsive element
	TGACG-motif	1	cis-acting regulatory element involved in the MeJA-responsiveness
	Unnamed__4	7
	Unnamed__6	1
	W box	1
DcaCIPK7	AT1-motif	2	part of a light responsive module
	ATGCAAAT motif	1	cis-acting regulatory element associated to the TGAGTCA motif
	Box 4	4	part of a conserved DNA module involved in light responsiveness
	Box I	1	light responsive element
	CAAT-box	23	common cis-acting element in promoter and enhancer regions
	CAT-box	1	cis-acting regulatory element related to meristem expression
	CATT-motif	3	part of a light responsive element
	CGTCA-motif	1	cis-acting regulatory element involved in the MeJA-responsiveness
	GAG-motif	1	part of a light responsive element
	GT1-motif	2	light responsive element
	HSE	1	cis-acting element involved in heat stress responsiveness
	L-box	2	part of a light responsive element
	Skn-1_motif	3	cis-acting regulatory element required for endosperm expression
	TATA-box	68	core promoter element around -30 of transcription start
	TGACG-motif	1	cis-acting regulatory element involved in the MeJA-responsiveness
	Unnamed__1	1	60K protein binding site
	Unnamed__4	4
	Unnamed__6	1
DcaCIPK16	3-AF1 binding site	2	light responsive element
	ABRE	1	cis-acting element involved in the abscisic acid responsiveness
	ACE	1	cis-acting element involved in light responsiveness
	ARE	1	cis-acting regulatory element essential for the anaerobic induction
	AuxRR-core	1	cis-acting regulatory element involved in auxin responsiveness
	Box 4	1	part of a conserved DNA module involved in light responsiveness
	CAAT-box	18	common cis-acting element in promoter and enhancer regions
	CAT-box	1	cis-acting regulatory element related to meristem expression
	CGTCA-motif	2	cis-acting regulatory element involved in the MeJA-responsiveness
	G-box	2	cis-acting regulatory element involved in light responsiveness
	GC-motif	1	enhancer-like element involved in anoxic specific inducibility
	I-box	1	part of a light responsive element
	MBS	1	MYB binding site involved in drought-inducibility
	O2-site	2	cis-acting regulatory element involved in zein metabolism regulation
	Skn-1_motif	4	cis-acting regulatory element required for endosperm expression
	Sp1	1	light responsive element
	TATA-box	61	core promoter element around -30 of transcription start
	TCT-motif	1	part of a light responsive element
	TGACG-motif	2	cis-acting regulatory element involved in the MeJA-responsiveness
	Unnamed__1	2
	Unnamed__3	1
	Unnamed__4	2
	Unnamed__6	1
DcaCIPK14	ARE	1	cis-acting regulatory element essential for the anaerobic induction
	ATCT-motif	1	part of a conserved DNA module involved in light responsiveness
	ATGCAAAT motif	1	cis-acting regulatory element associated to the TGAGTCA motif
	Box 4	1	part of a conserved DNA module involved in light responsiveness
	Box I	1	light responsive element
	CAAT-box	21	common cis-acting element in promoter and enhancer regions
	CGTCA-motif	1	cis-acting regulatory element involved in the MeJA-responsiveness
	GT1-motif	2	light responsive element
	I-box	3	part of a light responsive element
	MBS	1	MYB binding site involved in drought-inducibility
	O2-site	2	cis-acting regulatory element involved in zein metabolism regulation
	Skn-1_motif	2	cis-acting regulatory element required for endosperm expression
	TATA-box	49	core promoter element around -30 of transcription start
	TCA-element	1	cis-acting element involved in salicylic acid responsiveness
	TCCACCT-motif	1
	TCCC-motif	1	part of a light responsive element
	TGA-box	1	part of an auxin-responsive element
	TGACG-motif	1	cis-acting regulatory element involved in the MeJA-responsiveness
	Unnamed__4	6
	WUN-motif	1	wound-responsive element
DcaCIPK12	A-box	2	cis-acting regulatory element
	ABRE	5	cis-acting element involved in the abscisic acid responsiveness
	AC-II	1
	ARE	1	cis-acting regulatory element essential for the anaerobic induction
	ATC-motif	1	part of a conserved DNA module involved in light responsiveness
	Box 4	2	part of a conserved DNA module involved in light responsiveness
	CAAT-box	13	common cis-acting element in promoter and enhancer regions
	CCAAT-box	1	MYBHv1 binding site
	CCGTCC-box	2	cis-acting regulatory element related to meristem specific activation
	G-Box	8	cis-acting regulatory element involved in light responsiveness
	GC-motif	1
	HD-Zip 3	1	protein binding site
	HSE	1	cis-acting element involved in heat stress responsiveness
	I-box	1	part of a light responsive element
	MBS	1	MYB Binding Site/MYB binding site involved in drought-inducibility
	O2-site	1	cis-acting regulatory element involved in zein metabolism regulation
	Skn-1_motif	2	cis-acting regulatory element required for endosperm expression
	Sp1	1	light responsive element
	TATA-box	30	core promoter element around -30 of transcription start
	TCT-motif	1	part of a light responsive element
	Unnamed__1	2
	Unnamed__3	1
	Unnamed__4	11
	WUN-motif	1	wound-responsive element
	circadian	1	cis-acting regulatory element involved in circadian control
	motif IIb	1	abscisic acid responsive element
DcaCIPK2	ARE	1	cis-acting regulatory element essential for the anaerobic induction
	CAAT-box	24	common cis-acting element in promoter and enhancer regions
	CAT-box	1	cis-acting regulatory element related to meristem expression
	ELI-box3	1	elicitor-responsive element
	GAG-motif	1	part of a light responsive element
	GARE-motif	1	gibberellin-responsive element
	GC-motif	1	enhancer-like element involved in anoxic specific inducibility
	GT1-motif	1	light responsive element
	HSE	1	cis-acting element involved in heat stress responsiveness
	I-box	1	part of a light responsive element
	MBS	1	MYB Binding Site
	RY-element	1	cis-acting regulatory element involved in seed-specific regulation
	Skn-1_motif	1	cis-acting regulatory element required for endosperm expression
	Sp1	1	light responsive element
	TATA-box	42	core promoter element around -30 of transcription start
	Unnamed__4	6
	circadian	1	cis-acting regulatory element involved in circadian control
DcaCIPK15	5UTR Py-rich stretch	2	cis-acting element conferring high transcription levels
	AAGAA-motif	2
	ARE	1	cis-acting regulatory element essential for the anaerobic induction
	AT1-motif	1	part of a light responsive module
	Box 4	1	part of a conserved DNA module involved in light responsiveness
	Box I	2	responsive element
	CAAT-box	18	common cis-acting element in promoter and enhancer regions
	CATT-motif	1	part of a light responsive element
	ERE	1	ethylene-responsive element
	GAG-motif	1	part of a light responsive element
	GCN4_motif	1	cis-regulatory element involved in endosperm expression
	GT1-motif	2	light responsive element
	HSE	5	cis-acting element involved in heat stress responsiveness
	LTR	1	cis-acting element involved in low-temperature responsiveness
	MBS	1	MYB binding site involved in drought-inducibility
	Skn-1_motif	2	cis-acting regulatory element required for endosperm expression
	Sp1	2	light responsive element
	TATA-box	35	core promoter element around -30 of transcription start
	TCA-element	1	cis-acting element involved in salicylic acid responsiveness
	TGA-element	1	auxin-responsive element
	Unnamed__1	1
	Unnamed__10
	Unnamed__12	1
	Unnamed__14	1
	Unnamed__3	1
	Unnamed__4	6
	Unnamed__8	1
	Unnamed__9	1
DcaCIPK24	AAGAA-motif	1
	ABRE	1	cis-acting element involved in the abscisic acid responsiveness
	Box 4	1	part of a conserved DNA module involved in light responsiveness
	Box I	2	light responsive element
	CAAT-box	28	common cis-acting element in promoter and enhancer regions
	CAT-box	1	cis-acting regulatory element related to meristem expression
	G-Box	1	cis-acting regulatory element involved in light responsiveness
	GT1-motif	1	light responsive element
	HD-Zip 1	1	element involved in differentiation of the palisade mesophyll cells
	HD-Zip 2	1	element involved in the control of leaf morphology development
	HSE	2	cis-acting element involved in heat stress responsiveness
	I-box	1	part of a light responsive element
	P-box	1	gibberellin-responsive element
	Skn-1_motif	1	cis-acting regulatory element required for endosperm expression
	Sp1	1	light responsive element
	TATA-box	27	core promoter element around -30 of transcription start
	Unnamed__4	5
	box E	1
DcaCIPK3	AAGAA-motif	1
	ARE	1	cis-acting regulatory element essential for the anaerobic induction
	AT1-motif	2	part of a light responsive module
	Box 4	3	part of a conserved DNA module involved in light responsiveness
	Box I	1	light responsive element
	CAAT-box	19	common cis-acting element in promoter and enhancer regions
	CAT-box	1	cis-acting regulatory element related to meristem expression
	CGTCA-motif	2	cis-acting regulatory element involved in the MeJA-responsiveness
	G-box	1	cis-acting regulatory element involved in light responsiveness
	GA-motif	1	part of a light responsive element
	GATA-motif	1	part of a light responsive element
	GCN4_motif	3	cis-regulatory element involved in endosperm expression
	GT1-motif	1	light responsive element
	I-box	2	part of a light responsive element
	Sp1	1	light responsive element
	TATA-box	46	core promoter element around -30 of transcription start
	TCT-motif	2	part of a light responsive element
	TGA-element	1	auxin-responsive element
	TGACG-motif	2	cis-acting regulatory element involved in the MeJA-responsiveness
	Unnamed__1	2
	Unnamed__3	2
	Unnamed__4	9
	box S	1
	circadian	2	cis-acting regulatory element involved in circadian control
DcaCIPK19	5UTR Py-rich stretch	2	cis-acting element conferring high transcription levels
	AE-box	1	part of a module for light response
	ARE	1	cis-acting regulatory element essential for the anaerobic induction
	ATGCAAAT motif	1	cis-acting regulatory element associated to the TGAGTCA motif
	Box 4	1	part of a conserved DNA module involved in light responsiveness
	CAAT-box	20	common cis-acting element in promoter and enhancer regions
	CATT-motif	1	part of a light responsive element
	CGTCA-motif	1	cis-acting regulatory element involved in the MeJA-responsiveness
	GARE-motif	2	gibberellin-responsive element
	MBS	1	MYB binding site involved in drought-inducibility
	Skn-1_motif	2	cis-acting regulatory element required for endosperm expression
	TATA-box	35	core promoter element around -30 of transcription start
	TCA-element	2	cis-acting element involved in salicylic acid responsiveness
	TCT-motif	2	part of a light responsive element
	TGACG-motif	1	cis-acting regulatory element involved in the MeJA-responsiveness
	Unnamed__1	1
	Unnamed__3	1
	Unnamed__4	6
	WUN-motif	1	wound-responsive element
