# Supplementary material for: Circadian Regulation of Alternative Splicing of Drought-Associated CIPK Genes in Dendrobium catenatum (Orchidaceae)
Source: Int J Mol Sci. 2019 Feb 5;20(3):688. doi: 10.3390/ijms20030688 (PMC6386984; doi:10.3390/ijms20030688)
Supplement: Supplementary file 1 [file ijms-20-00688-s001.zip › supplementary file v2/Table S6 revise.xlsx]

## Sheet: Sheet 1
Table S6 Primer pairs used for detection of mRNAs.
Genes	Reference NO.	Reverse	Forward
DcaCIPK1	Dca001684	TGAAGCAGGGGAAGTACGAG	AAGTTTGAGCGTCGCGATTT
DcaCIPK7	Dca005524	ATCCGGAGACTCGAATCACC	TACCCTTCCCCTCCTCATCA
DcaCIPK3	Dca019377	CACGCCGATATTTCCAGCAA	GAAGCAAGCCATCATCCCTG
DcaCIPK15	Dca024725	GCGATCTGAAACCCGAGAAC	TTTCTACCGATCACCTCCGG
Transcript2	Dca019377	CGCAAGGCTGACATGAGTAC	TGGCTCACAACTCCTTAATGC
Transcript5	Dca019377	TTGCTGGAAATATCGGCGTG	CACGAGGTAATGGGCAGCAA
18s	Dcat_scaffold_6340	CCAGGTCCAGACATAGTAAG	GTACAAAGGGCAGGGACGTA
